# Supplementary material for: Analysis of Transcriptomic Changes in Bovine Endometrial Stromal Cells Treated With Lipopolysaccharide
Source: Front Vet Sci. 2020 Nov 26;7:575865. doi: 10.3389/fvets.2020.575865 (PMC7725876; doi:10.3389/fvets.2020.575865)
Supplement: Supplementary Table 2 — DEGs in the BESC were treated with LPS compared with PBS (control). The upregulated genes are shown in purple; the downregulated genes are shown in blue. Inf: infinite. [file Table_2.xls]

## Sheet: Sheet1
Table 2_v1. DEGs in the BESC were treated with LPS compared with PBS (control)
Name	Id	Fold Change(LPS Group/PBS Group)	Log2FoldChange	P-value	FDR	NCBI_GI
CCL2	ENSBTAG00000037811	16.9555	4.08368	3.2789e-146	5.59085e-142	281043
A2M	ENSBTAG00000018137	11.834	3.56486	1.23669e-78	5.27168e-75	513856
OLR1	ENSBTAG00000004547	2.4495	1.29249	8.06907e-65	1.71982e-61	281368
THBS2	ENSBTAG00000018810	5.00069	2.32213	1.348e-64	2.55386e-61	338092
CCL5	ENSBTAG00000053649	10.5259	3.39588	5.45656e-59	8.45817e-56	-
CFB	ENSBTAG00000046158	7.95962	2.9927	8.74919e-58	1.24319e-54	514076
VCAM1	ENSBTAG00000007773	12.7258	3.66969	2.52141e-56	3.30713e-53	282118
C3	ENSBTAG00000017280	5.98264	2.58078	8.84019e-53	1.07667e-49	280677
NFKBIA	ENSBTAG00000016683	3.17493	1.66672	8.19562e-52	9.31623e-49	282291
IL6	ENSBTAG00000014921	15.9041	3.99132	3.89837e-50	3.91007e-47	280826
-	ENSBTAG00000037778	3.02637	1.59759	2.96101e-49	2.8049e-46	613667
XDH	ENSBTAG00000012519	3.33323	1.73692	1.57215e-48	1.41088e-45	280960
STEAP4	ENSBTAG00000002340	81.9754	6.35712	3.76068e-47	3.20617e-44	538861
SELP	ENSBTAG00000020755	4.60481	2.20314	1.075e-44	8.33177e-42	281486
NFKBIZ	ENSBTAG00000010987	2.19089	1.13151	9.00134e-44	6.67312e-41	282713
RND1	ENSBTAG00000018773	6.13896	2.618	2.36052e-43	1.67705e-40	508869
HAS2	ENSBTAG00000019892	3.37466	1.75474	6.78657e-42	4.45069e-39	281220
CLDN1	ENSBTAG00000013148	2.99409	1.58212	2.72958e-41	1.72378e-38	414922
CEBPB	ENSBTAG00000051972	4.06251	2.02237	4.9878e-41	3.0374e-38	-
EPAS1	ENSBTAG00000003711	2.3574	1.2372	8.36764e-41	4.75589e-38	282711
-	ENSBTAG00000023026	8.48107	3.08425	7.14446e-37	3.51034e-34	281376
GRO1	ENSBTAG00000037558	3.9099	1.96713	7.20556e-37	3.51034e-34	281212
MN1	ENSBTAG00000010464	3.18492	1.67126	2.33271e-36	1.10486e-33	-
CXCL5	ENSBTAG00000009812	5.35156	2.41996	2.85145e-36	1.31406e-33	281735
HIF1A	ENSBTAG00000020935	3.10333	1.63382	2.34366e-35	9.99042e-33	281814
GFPT2	ENSBTAG00000002215	2.66225	1.41265	7.23727e-35	3.00982e-32	530101
CXCL8	ENSBTAG00000019716	3.39121	1.7618	4.04049e-31	1.46584e-28	280828
MARCKSL1	ENSBTAG00000046862	2.14028	1.0978	2.36906e-30	7.92056e-28	-
ABCA1	ENSBTAG00000020661	2.07219	1.05115	5.86248e-29	1.72347e-26	535379
DCN	ENSBTAG00000003505	2.62467	1.39213	2.64176e-28	7.38436e-26	280760
PLA2R1	ENSBTAG00000032515	3.32761	1.73449	4.09643e-28	1.12658e-25	317777
-	ENSBTAG00000049220	18.5352	4.2122	1.10305e-27	2.89355e-25	-
C1S	ENSBTAG00000004840	2.06209	1.04411	1.059e-25	2.37593e-23	767828
ALOX12	ENSBTAG00000021933	2.7163	1.44164	1.1905e-21	2.15949e-19	407169
EPSTI1	ENSBTAG00000019054	2.28551	1.19252	1.22249e-21	2.19417e-19	614555
ZC3H12A	ENSBTAG00000011316	2.8735	1.52281	1.74356e-21	3.09682e-19	535344
RELB	ENSBTAG00000038428	2.09152	1.06456	2.30424e-21	4.05048e-19	522670
C1R	ENSBTAG00000008612	4.08248	2.02944	4.23645e-21	7.37099e-19	511581
ITPK1	ENSBTAG00000009845	2.01884	1.01352	6.67386e-21	1.12669e-18	518488
CHI3L1	ENSBTAG00000018223	5.38925	2.43008	7.17644e-21	1.19966e-18	286869
CD14	ENSBTAG00000015032	3.56989	1.83588	1.13383e-20	1.85894e-18	281048
TRPA1	ENSBTAG00000002062	6.50932	2.70251	1.28463e-20	2.08612e-18	505317
PDGFRA	ENSBTAG00000007173	2.23715	1.16166	1.77635e-20	2.8307e-18	282301
FAM167B	ENSBTAG00000002027	3.68181	1.88041	2.53498e-20	3.92946e-18	617897
-	ENSBTAG00000046324	13.1382	3.7157	3.33892e-20	5.129e-18	100297676
ARRDC3	ENSBTAG00000007116	2.31151	1.20883	3.63736e-20	5.53755e-18	541123
CXCL2	ENSBTAG00000027513	2.14734	1.10255	4.09095e-20	6.17299e-18	281214
ACSL4	ENSBTAG00000018986	2.2582	1.17517	4.73809e-19	6.78901e-17	536628
KLF9	ENSBTAG00000016229	2.48758	1.31474	6.32447e-19	8.98654e-17	539139
STRA6	ENSBTAG00000007348	2.16453	1.11406	1.30176e-18	1.72065e-16	515911
KLK10	ENSBTAG00000015129	2.23298	1.15897	6.5936e-18	8.32797e-16	526736
MAFB	ENSBTAG00000003396	3.06985	1.61817	7.05181e-18	8.84121e-16	532376
GAS1	ENSBTAG00000046803	4.26132	2.0913	2.00663e-17	2.41943e-15	540336
IRAK3	ENSBTAG00000007636	2.12463	1.08721	8.242e-17	9.36895e-15	510342
DMKN	ENSBTAG00000015912	4.09956	2.03547	9.00339e-17	1.00998e-14	618159
PLA2G4A	ENSBTAG00000013298	2.02102	1.01508	1.01271e-16	1.12861e-14	525072
PTGS2	ENSBTAG00000014127	2.54885	1.34984	1.26903e-16	1.38706e-14	282023
ISG15	ENSBTAG00000014707	3.71549	1.89355	1.92699e-16	2.09281e-14	281871
DOCK11	ENSBTAG00000006439	2.18953	1.13062	7.63967e-16	7.70793e-14	537297
RRAD	ENSBTAG00000013929	4.06394	2.02288	7.99079e-16	8.01476e-14	505165
TNFAIP3	ENSBTAG00000000436	2.35099	1.23327	1.18601e-15	1.15558e-13	508105
MYB	ENSBTAG00000012074	2.08131	1.05749	3.26585e-15	3.11095e-13	317776
CCL20	ENSBTAG00000021326	Inf	Inf	4.31402e-15	4.04167e-13	281666
LVRN	ENSBTAG00000016644	2.80112	1.486	6.11442e-15	5.57524e-13	525695
C2	ENSBTAG00000007450	5.47849	2.45378	2.40632e-14	2.11495e-12	515440
FAM162A	ENSBTAG00000011140	2.26487	1.17943	2.70031e-14	2.32541e-12	617104
BAMBI	ENSBTAG00000003045	2.16555	1.11473	2.74843e-14	2.35495e-12	530147
CFI	ENSBTAG00000034501	3.01337	1.59138	2.9707e-14	2.53267e-12	513197
LPAR3	ENSBTAG00000003791	2.29953	1.20134	3.63471e-14	3.05297e-12	-
LACC1	ENSBTAG00000016691	2.31109	1.20857	6.09486e-14	4.97241e-12	537649
SBSN	ENSBTAG00000015915	3.24917	1.70007	9.37913e-14	7.57932e-12	540452
CCDC3	ENSBTAG00000040490	3.30476	1.72455	1.34957e-13	1.07531e-11	509875
BDKRB2	ENSBTAG00000021717	2.57711	1.36575	1.35901e-13	1.07779e-11	538896
PTGS1	ENSBTAG00000006716	2.03547	1.02536	1.44812e-13	1.14314e-11	282022
-	ENSBTAG00000008635	2.14436	1.10055	2.23622e-13	1.70223e-11	282485
FAM216B	ENSBTAG00000003595	8.77824	3.13393	2.44367e-13	1.85187e-11	614187
SOCS3	ENSBTAG00000008441	2.54804	1.34939	3.01092e-13	2.27164e-11	282081
CEBPD	ENSBTAG00000046307	3.62053	1.8562	3.02665e-13	2.27346e-11	-
VWF	ENSBTAG00000012265	2.41614	1.2727	6.30679e-13	4.61533e-11	280958
-	ENSBTAG00000033166	2.21825	1.14942	7.90778e-13	5.71337e-11	-
IRF1	ENSBTAG00000031231	2.35596	1.23631	8.71759e-13	6.16779e-11	789216
DDIT4	ENSBTAG00000000163	2.21596	1.14793	9.10165e-13	6.4129e-11	529235
CA3	ENSBTAG00000015214	9.05503	3.17872	2.13449e-12	1.45581e-10	513212
SELL	ENSBTAG00000011515	10.732	3.42385	5.6149e-12	3.64029e-10	-
LNX1	ENSBTAG00000020658	2.35782	1.23745	7.70034e-12	4.91755e-10	540694
XIRP1	ENSBTAG00000046512	2.032	1.0229	9.22113e-12	5.82331e-10	509670
STAR	ENSBTAG00000033345	2.16377	1.11355	2.91688e-11	1.75744e-09	281507
ADAMTS8	ENSBTAG00000010411	6.29962	2.65527	3.02503e-11	1.80031e-09	512544
-	ENSBTAG00000052665	2.12459	1.08718	4.07068e-11	2.35285e-09	-
KCNK5	ENSBTAG00000011112	2.13896	1.09691	6.56294e-11	3.65702e-09	782166
NR4A2	ENSBTAG00000003650	2.0121	1.0087	1.07272e-10	5.80666e-09	540245
PTPRU	ENSBTAG00000012848	2.35886	1.23809	1.08378e-10	5.82952e-09	535675
TNK1	ENSBTAG00000017739	2.98934	1.57983	1.39186e-10	7.34758e-09	510356
BCL3	ENSBTAG00000009493	2.40627	1.2668	3.57639e-10	1.80417e-08	531942
SCUBE3	ENSBTAG00000009226	2.38614	1.25468	5.92391e-10	2.89423e-08	100300124
REG4	ENSBTAG00000032193	3.43315	1.77953	6.51478e-10	3.15578e-08	-
THSD4	ENSBTAG00000011644	2.29378	1.19773	7.3426e-10	3.49717e-08	-
TF	ENSBTAG00000007273	3.68775	1.88274	1.06887e-09	4.89929e-08	280705
KIF21B	ENSBTAG00000047274	2.27465	1.18564	1.51438e-09	6.79516e-08	-
NUPR1	ENSBTAG00000018016	3.40214	1.76644	1.53025e-09	6.84839e-08	614673
MAP3K8	ENSBTAG00000011600	3.61564	1.85425	1.63613e-09	7.27415e-08	535622
SLCO4A1	ENSBTAG00000016388	2.22337	1.15275	1.63819e-09	7.27415e-08	507969
BCL2L11	ENSBTAG00000024105	2.12216	1.08553	2.64949e-09	1.13224e-07	507390
RIPOR3	ENSBTAG00000012297	2.09663	1.06807	2.77545e-09	1.17139e-07	516658
CA12	ENSBTAG00000019390	5.17618	2.37189	2.79538e-09	1.17689e-07	614323
SERPING1	ENSBTAG00000016267	2.47534	1.30763	4.41237e-09	1.78283e-07	281035
GFRA2	ENSBTAG00000020665	5.21665	2.38312	4.86023e-09	1.94535e-07	514036
EPHA7	ENSBTAG00000021420	3.11896	1.64106	5.28408e-09	2.10021e-07	538797
PLPP3	ENSBTAG00000011640	2.28012	1.18911	2.54179e-08	9.06406e-07	617707
OAS1Y	ENSBTAG00000039861	4.69427	2.2309	2.98203e-08	1.04408e-06	654488
PRICKLE2	ENSBTAG00000021835	2.38755	1.25553	3.04473e-08	1.06167e-06	537192
ACP5	ENSBTAG00000004826	2.22284	1.1524	3.41256e-08	1.18267e-06	517002
ZNF395	ENSBTAG00000000536	2.25067	1.17035	4.96606e-08	1.68678e-06	509082
-	ENSBTAG00000050000	3.1437	1.65246	9.09748e-08	2.9379e-06	-
ARNTL2	ENSBTAG00000011804	2.27196	1.18394	9.46921e-08	3.05216e-06	535794
GSAP	ENSBTAG00000018430	2.14222	1.09911	1.10533e-07	3.51302e-06	615147
DNM1	ENSBTAG00000011307	2.35774	1.23741	1.34418e-07	4.23654e-06	508794
FBXO24	ENSBTAG00000003169	2.25476	1.17297	1.34975e-07	4.24625e-06	107131855
-	ENSBTAG00000012370	9.73524	3.28322	1.55131e-07	4.80062e-06	-
INSIG1	ENSBTAG00000001592	2.28929	1.1949	1.6211e-07	4.96631e-06	511899
PPARGC1A	ENSBTAG00000017024	2.40516	1.26613	1.77471e-07	5.41335e-06	338446
SLC26A4	ENSBTAG00000010062	3.50651	1.81004	2.58358e-07	7.70152e-06	530241
ZC3H12D	ENSBTAG00000007388	2.93668	1.55419	2.98486e-07	8.8206e-06	615863
PGLYRP2	ENSBTAG00000012280	44.9462	5.49013	3.55074e-07	1.03849e-05	510803
TMEM100	ENSBTAG00000009292	23.8929	4.57851	3.85087e-07	1.1205e-05	613987
CSF2RB	ENSBTAG00000009064	4.33953	2.11754	5.11264e-07	1.46514e-05	528530
C4A	ENSBTAG00000037533	2.56719	1.36019	5.46807e-07	1.55653e-05	-
IL1A	ENSBTAG00000010349	3.16677	1.66301	5.50935e-07	1.56567e-05	281250
SLFN11	ENSBTAG00000019437	2.30655	1.20574	8.1674e-07	2.25709e-05	521795
-	ENSBTAG00000039337	7.79265	2.96211	1.15077e-06	3.06112e-05	-
-	ENSBTAG00000053537	3.33642	1.7383	1.28224e-06	3.33795e-05	-
TNFAIP8L3	ENSBTAG00000010472	2.08229	1.05817	1.53814e-06	3.92616e-05	-
LRP2	ENSBTAG00000004555	2.04193	1.02993	1.74425e-06	4.38661e-05	100337021
-	ENSBTAG00000037539	4.83098	2.27231	1.76006e-06	4.41883e-05	534578
MX1	ENSBTAG00000030913	6.36963	2.67121	2.17989e-06	5.37128e-05	280872
NCF4	ENSBTAG00000007531	3.09973	1.63214	2.38474e-06	5.8006e-05	507859
-	ENSBTAG00000017670	2.49316	1.31797	3.06261e-06	7.27305e-05	512486
SV2C	ENSBTAG00000017507	3.15708	1.65859	3.55611e-06	8.34048e-05	538430
DEFB10	ENSBTAG00000048737	2.79068	1.48062	4.1529e-06	9.62107e-05	-
CD40	ENSBTAG00000020736	2.06508	1.04619	4.64606e-06	0.000105346	286849
SOX4	ENSBTAG00000051245	2.20291	1.13941	4.65669e-06	0.000105447	-
SST	ENSBTAG00000017312	2.52955	1.33888	5.06927e-06	0.000113732	280932
CA13	ENSBTAG00000001000	4.24072	2.08431	5.56355e-06	0.000122881	513850
PTPRO	ENSBTAG00000006256	4.19966	2.07027	6.25105e-06	0.000135952	541043
-	ENSBTAG00000045588	3.75201	1.90766	6.47297e-06	0.000139887	100298356
HAS1	ENSBTAG00000017672	3.38384	1.75866	7.34838e-06	0.000156231	-
HOMER2	ENSBTAG00000017715	2.64227	1.40178	8.6288e-06	0.000179646	510811
ST14	ENSBTAG00000019712	2.77451	1.47223	1.42169e-05	0.000280163	-
EMILIN2	ENSBTAG00000003880	3.75728	1.90969	1.50724e-05	0.000293713	514291
UBA7	ENSBTAG00000012335	2.02102	1.01508	1.7549e-05	0.000335834	497204
IFI27	ENSBTAG00000003152	3.40262	1.76665	2.04556e-05	0.000387112	-
SLC9A7	ENSBTAG00000003290	2.2435	1.16575	2.4632e-05	0.000460526	-
PAQR7	ENSBTAG00000021787	2.90071	1.53641	2.71202e-05	0.000503185	522932
SERPINB2	ENSBTAG00000023198	2.57193	1.36285	2.74184e-05	0.000508164	505184
RASSF9	ENSBTAG00000026966	2.3711	1.24556	3.80958e-05	0.000681649	615588
ZBTB12	ENSBTAG00000032031	2.03985	1.02846	5.5159e-05	0.000937703	100336034
FILIP1	ENSBTAG00000000053	2.15105	1.10504	6.35608e-05	0.00105837	514193
TIAM1	ENSBTAG00000017839	4.00878	2.00316	6.8753e-05	0.00113486	536517
-	ENSBTAG00000048470	4.49824	2.16936	7.11146e-05	0.0011667	-
ANKRD37	ENSBTAG00000018453	30.3172	4.92206	8.73435e-05	0.00138539	509139
PCSK1	ENSBTAG00000020843	5.79422	2.53461	9.98827e-05	0.00155676	281967
PTGIR	ENSBTAG00000014585	2.94896	1.56021	0.000102401	0.0015902	520278
SLC16A2	ENSBTAG00000002585	2.50309	1.32371	0.000116031	0.00177598	-
MYORG	ENSBTAG00000008376	2.26331	1.17844	0.000118035	0.00180019	540767
TUBAL3	ENSBTAG00000017740	2.72171	1.44451	0.000119617	0.00182106	538631
PALMD	ENSBTAG00000017655	8.3018	3.05342	0.000128359	0.00193858	509823
SYT1	ENSBTAG00000034693	2.33058	1.22069	0.000128918	0.0019453	281511
MYBPH	ENSBTAG00000011465	8.17146	3.03059	0.000129286	0.00194568	510169
YPEL4	ENSBTAG00000053317	2.02189	1.0157	0.000138424	0.0020682	-
CA4	ENSBTAG00000017969	2.99363	1.5819	0.000143871	0.00213505	280741
ADAMTS14	ENSBTAG00000021177	2.27849	1.18808	0.000146398	0.00216687	510214
GOLGA7B	ENSBTAG00000008100	3.0619	1.61443	0.000153362	0.00226013	767832
PLEKHS1	ENSBTAG00000011487	22.7239	4.50614	0.000171247	0.002484	529092
CADM2	ENSBTAG00000009219	4.29275	2.1019	0.000175154	0.00252669	517759
SSTR2	ENSBTAG00000017136	Inf	Inf	0.000193204	0.00274755	282083
-	ENSBTAG00000008021	4.45052	2.15397	0.000217041	0.00302846	618737
STRC	ENSBTAG00000007503	2.92758	1.54971	0.000247274	0.00337571	528436
SPOCK2	ENSBTAG00000008827	2.09757	1.06872	0.000291732	0.00390756	523846
-	ENSBTAG00000016712	2.28888	1.19464	0.000330836	0.00432931	281694
TSHZ2	ENSBTAG00000007917	2.5478	1.34925	0.000344689	0.00448306	-
-	ENSBTAG00000054870	4.06269	2.02244	0.00034608	0.00449772	-
SHISAL1	ENSBTAG00000003574	4.46148	2.15752	0.000379175	0.00487213	789734
EPHA3	ENSBTAG00000006811	3.70793	1.89062	0.00047122	0.00590358	-
-	ENSBTAG00000006864	2.25594	1.17373	0.000525444	0.00647562	781663
MACC1	ENSBTAG00000003751	2.26231	1.1778	0.000617282	0.00744571	-
SEMA6D	ENSBTAG00000016800	3.27101	1.70974	0.000703457	0.00828931	518458
SLC16A7	ENSBTAG00000021287	7.86794	2.97599	0.000710614	0.00836788	614573
CNTN2	ENSBTAG00000014645	2.13234	1.09244	0.00074333	0.00869309	100140960
ZSCAN30	ENSBTAG00000054149	4.50766	2.17238	0.000809632	0.00934667	-
SLC11A1	ENSBTAG00000015520	6.65851	2.7352	0.000830906	0.00956636	282470
CSF3	ENSBTAG00000021462	4.2909	2.10128	0.000989611	0.0110822	281096
PARD6G	ENSBTAG00000005917	2.37099	1.24549	0.00116303	0.0127202	539292
-	ENSBTAG00000048631	2.19367	1.13334	0.00122333	0.0132289	-
C15H11orf96	ENSBTAG00000045822	2.1502	1.10447	0.00123038	0.0132864	-
PTX3	ENSBTAG00000009012	4.21015	2.07387	0.0012449	0.013367	541148
RTP4	ENSBTAG00000032265	22.7019	4.50474	0.00135523	0.0143901	532442
TCF23	ENSBTAG00000054302	2.94477	1.55816	0.0013945	0.0146899	-
FRAT1	ENSBTAG00000007956	6.67533	2.73884	0.00149062	0.0155263	505664
CLEC1A	ENSBTAG00000030424	Inf	Inf	0.00162078	0.0166121	536944
B3GNT7	ENSBTAG00000001359	2.15818	1.10981	0.00162511	0.0166325	-
BMF	ENSBTAG00000012180	2.26369	1.17867	0.00164575	0.0168034	541141
CX3CL1	ENSBTAG00000024869	5.2982	2.4055	0.00168617	0.0171035	-
CRABP1	ENSBTAG00000012909	2.28228	1.19048	0.00178464	0.0179421	282201
RIPK3	ENSBTAG00000018422	2.03312	1.0237	0.00182019	0.0182565	507427
IL2RB	ENSBTAG00000016345	20.5388	4.36028	0.00186831	0.0186623	104968644
-	ENSBTAG00000054238	2.1397	1.09741	0.0019998	0.0197444	-
NR5A1	ENSBTAG00000009017	4.75533	2.24954	0.00202183	0.0198814	281948
MYCL	ENSBTAG00000054059	3.86942	1.95212	0.00241189	0.023117	-
INHBE	ENSBTAG00000006599	3.23448	1.69354	0.0024321	0.0232957	517587
-	ENSBTAG00000053807	Inf	Inf	0.00265873	0.0250326	-
MAP1LC3C	ENSBTAG00000012462	4.62759	2.21026	0.00266278	0.0250569	507432
ADORA1	ENSBTAG00000011461	3.00647	1.58807	0.00277827	0.0259243	282133
SYTL5	ENSBTAG00000004955	18.2757	4.19186	0.00282276	0.0262723	536666
LRRC56	ENSBTAG00000048263	2.71813	1.44262	0.00285348	0.0265148	100851894
MATK	ENSBTAG00000006619	6.0826	2.60469	0.00351217	0.031272	504668
AQP5	ENSBTAG00000026813	2.44652	1.29073	0.0036412	0.0321856	782368
TNFAIP2	ENSBTAG00000035995	2.29766	1.20016	0.0036651	0.0323466	-
-	ENSBTAG00000053806	5.40641	2.43467	0.00392126	0.0342528	-
-	ENSBTAG00000050449	2.35723	1.23709	0.00395159	0.0343943	-
LTB4R	ENSBTAG00000010238	2.14251	1.0993	0.00409424	0.0353766	613482
ZKSCAN4	ENSBTAG00000003575	2.14743	1.10261	0.00410512	0.0354412	539620
TGM3	ENSBTAG00000001785	10.6959	3.41899	0.00421524	0.0361721	505080
TNFRSF11B	ENSBTAG00000007423	2.81801	1.49468	0.00432947	0.0369099	523822
TNFRSF9	ENSBTAG00000003313	10.6362	3.41091	0.00448427	0.0379461	520341
RASL11A	ENSBTAG00000005244	2.18924	1.13043	0.00465904	0.0392109	101903585
NDUFA4L2	ENSBTAG00000031503	3.3745	1.75467	0.00472462	0.0396529	613541
CLEC7A	ENSBTAG00000014546	5.06225	2.33978	0.00488247	0.0407018	532865
MCTP1	ENSBTAG00000054976	2.09799	1.06901	0.0049706	0.0412226	-
RNASEK	ENSBTAG00000021932	2.20258	1.1392	0.00499649	0.0414045	512886
-	ENSBTAG00000054299	17.5953	4.13712	0.0052897	0.0433444	-
NOD2	ENSBTAG00000020936	Inf	Inf	0.00544238	0.044295	444867
SULT1B1	ENSBTAG00000001249	2.36599	1.24244	0.00548195	0.044532	521920
STC1	ENSBTAG00000001687	23.1506	4.53298	0.00555159	0.0448839	338078
SRMS	ENSBTAG00000001985	2.04063	1.02902	0.00592737	0.047272	521816
DKK2	ENSBTAG00000012969	0.2192	-2.18968	2.02085e-135	1.72288e-131	541161
THBS1	ENSBTAG00000002006	0.379395	-1.39823	4.44237e-85	2.5249e-81	281530
ENC1	ENSBTAG00000026369	0.282836	-1.82196	7.88853e-76	2.69015e-72	617148
SERPINE1	ENSBTAG00000014465	0.419286	-1.25399	1.05106e-67	2.98692e-64	281375
CTGF	ENSBTAG00000006367	0.4254	-1.23311	3.06617e-66	7.46875e-63	281103
CARNMT1	ENSBTAG00000008204	0.376853	-1.40793	4.81075e-61	8.20282e-58	538441
SPTBN2	ENSBTAG00000005929	0.315727	-1.66325	3.23646e-51	3.44906e-48	-
SMURF2	ENSBTAG00000019853	0.465125	-1.10431	1.71765e-45	1.39465e-42	540826
ESM1	ENSBTAG00000004221	0.428549	-1.22247	5.5199e-42	3.76479e-39	539571
ALDH1A1	ENSBTAG00000008103	0.347354	-1.52552	5.54932e-41	3.26281e-38	281615
GADD45A	ENSBTAG00000013860	0.453127	-1.14201	7.81533e-40	4.29868e-37	505463
-	ENSBTAG00000050644	0.469237	-1.09161	9.67223e-40	5.15379e-37	-
PRAG1	ENSBTAG00000000357	0.451075	-1.14856	1.1928e-38	6.16314e-36	533821
THBD	ENSBTAG00000048591	0.207372	-2.26971	3.49669e-36	1.569e-33	-
SLC37A2	ENSBTAG00000016704	0.341053	-1.55193	3.63612e-36	1.58973e-33	506687
FHL1	ENSBTAG00000018513	0.42395	-1.23803	1.90549e-32	7.06315e-30	509056
JAG1	ENSBTAG00000012817	0.422691	-1.24232	5.83923e-31	2.07426e-28	783681
SBSPON	ENSBTAG00000017249	0.398672	-1.32673	3.19919e-29	9.74097e-27	525332
SLC18B1	ENSBTAG00000015242	0.463515	-1.10931	7.161e-29	2.06953e-26	529052
L1CAM	ENSBTAG00000013462	0.437331	-1.1932	1.16869e-28	3.32122e-26	516017
USH1C	ENSBTAG00000000986	0.309981	-1.68975	1.32789e-27	3.43059e-25	530709
MLLT11	ENSBTAG00000015369	0.499146	-1.00247	5.42744e-27	1.36093e-24	539519
FAM13C	ENSBTAG00000017540	0.331285	-1.59385	1.46916e-26	3.52825e-24	540918
F3	ENSBTAG00000007101	0.432915	-1.20785	1.74373e-26	4.1295e-24	280686
KRT80	ENSBTAG00000007204	0.473864	-1.07745	2.36732e-26	5.52947e-24	522400
GREM1	ENSBTAG00000050495	0.437745	-1.19184	2.39221e-25	5.09869e-23	-
SMOC1	ENSBTAG00000030599	0.476773	-1.06863	3.39172e-23	6.80379e-21	508379
MARCH11	ENSBTAG00000037576	0.383905	-1.38118	5.90666e-22	1.08295e-19	-
SCN3A	ENSBTAG00000019385	0.338958	-1.56082	1.87754e-20	2.96425e-18	534223
INHBA	ENSBTAG00000048508	0.424199	-1.23719	2.25792e-20	3.53209e-18	-
OTOG	ENSBTAG00000000987	0.403551	-1.30918	5.28519e-20	7.90507e-18	506301
FOXS1	ENSBTAG00000009206	0.324105	-1.62547	5.82444e-20	8.63588e-18	540142
-	ENSBTAG00000053461	0.325644	-1.61863	7.75456e-20	1.13985e-17	-
ATP8B1	ENSBTAG00000005738	0.459199	-1.12281	1.82273e-19	2.65636e-17	541187
MYOZ2	ENSBTAG00000002574	0.218058	-2.19722	7.35859e-19	1.02845e-16	540487
RTKN2	ENSBTAG00000014020	0.480593	-1.05711	2.44523e-18	3.18271e-16	539797
ULBP21	ENSBTAG00000047902	0.25659	-1.96246	7.5803e-18	9.36606e-16	513308
DUSP10	ENSBTAG00000001729	0.42263	-1.24253	8.52752e-18	1.04606e-15	541175
WNT7B	ENSBTAG00000048365	0.439978	-1.1845	1.50818e-17	1.83685e-15	-
CXCL12	ENSBTAG00000005077	0.3756	-1.41273	3.62903e-16	3.86741e-14	613811
FLRT3	ENSBTAG00000003319	0.485237	-1.04324	4.04883e-16	4.23537e-14	529416
NAP1L5	ENSBTAG00000010128	0.34213	-1.54739	9.21863e-16	9.13877e-14	508508
EMB	ENSBTAG00000044010	0.467809	-1.09601	1.89644e-15	1.83729e-13	-
SCRN1	ENSBTAG00000016223	0.485857	-1.0414	4.60138e-15	4.28733e-13	534933
IL18RAP	ENSBTAG00000033748	0.432575	-1.20898	2.49146e-14	2.16744e-12	493716
IL1RN	ENSBTAG00000019665	0.473883	-1.0774	2.66644e-14	2.30789e-12	281860
UPP1	ENSBTAG00000008428	0.321397	-1.63757	3.18622e-14	2.7029e-12	515029
ADAMTSL1	ENSBTAG00000002997	0.382575	-1.38619	5.04251e-14	4.15362e-12	-
DKK1	ENSBTAG00000014218	0.441146	-1.18067	9.929e-14	7.98582e-12	504445
SLC14A1	ENSBTAG00000019870	0.333978	-1.58217	3.1852e-12	2.13822e-10	493988
ATP13A4	ENSBTAG00000016305	0.443706	-1.17232	3.52963e-12	2.36014e-10	521728
TIMP3	ENSBTAG00000020638	0.461854	-1.11449	5.74651e-12	3.71151e-10	282094
CACNA2D2	ENSBTAG00000009489	0.476691	-1.06887	8.31997e-12	5.29343e-10	785909
AQP11	ENSBTAG00000019928	0.277313	-1.85041	8.76895e-12	5.55834e-10	510038
RIMS1	ENSBTAG00000020238	0.330575	-1.59695	1.20177e-10	6.44383e-09	-
IRF8	ENSBTAG00000017824	0.219499	-2.18771	1.32123e-10	7.04006e-09	614909
TMEM196	ENSBTAG00000044012	0.387595	-1.36738	1.5793e-10	8.3113e-09	100140139
HHEX	ENSBTAG00000014217	0.475549	-1.07233	4.19027e-10	2.09526e-08	539542
RGCC	ENSBTAG00000034885	0.49403	-1.01733	7.40321e-10	3.51621e-08	614348
-	ENSBTAG00000045523	0.472462	-1.08173	7.58718e-10	3.58363e-08	509118
-	ENSBTAG00000046499	0.433374	-1.20631	1.0063e-09	4.66263e-08	-
AQP1	ENSBTAG00000000745	0.299537	-1.7392	1.20882e-09	5.48181e-08	282653
FOXA1	ENSBTAG00000013888	0.489398	-1.03092	1.30333e-09	5.89473e-08	503579
CD274	ENSBTAG00000000095	0.471453	-1.08481	3.1511e-09	1.30411e-07	533834
TMEM37	ENSBTAG00000026825	0.301838	-1.72816	5.13483e-09	2.04565e-07	613815
TMEM40	ENSBTAG00000000161	0.425409	-1.23308	7.07392e-09	2.76646e-07	505490
SIPA1L2	ENSBTAG00000000942	0.494945	-1.01466	1.69574e-08	6.27204e-07	535132
CCDC190	ENSBTAG00000027425	0.299598	-1.7389	1.92913e-08	7.07391e-07	617478
NPPB	ENSBTAG00000021739	0.280159	-1.83568	2.49873e-08	8.93206e-07	508734
HS3ST2	ENSBTAG00000017391	0.475187	-1.07343	3.7359e-08	1.28949e-06	532099
SCEL	ENSBTAG00000032821	0.35457	-1.49586	6.71631e-08	2.23547e-06	784362
RASGRP1	ENSBTAG00000021872	0.496407	-1.01041	7.02184e-08	2.32034e-06	533125
FGF19	ENSBTAG00000017285	0.233206	-2.10032	4.38089e-07	1.26608e-05	521475
SLC35F4	ENSBTAG00000006341	0.353854	-1.49877	6.71235e-07	1.88244e-05	516757
CITED1	ENSBTAG00000045925	0.446529	-1.16317	1.97505e-06	4.90913e-05	282182
-	ENSBTAG00000053433	0.347323	-1.52565	2.44003e-06	5.91819e-05	-
EDN1	ENSBTAG00000008096	0.493132	-1.01996	2.59625e-06	6.27034e-05	281137
CCDC112	ENSBTAG00000001898	0.481658	-1.05392	2.70408e-06	6.47574e-05	509840
CASQ2	ENSBTAG00000011500	0.216053	-2.21054	3.297e-06	7.76481e-05	528555
FAM71F1	ENSBTAG00000009867	0.339528	-1.5584	5.39457e-06	0.000120082	539444
ITGA9	ENSBTAG00000016566	0.397054	-1.33259	5.61928e-06	0.000123951	532127
PDZRN4	ENSBTAG00000012624	0.356301	-1.48883	6.41652e-06	0.000138843	511963
CTNNA2	ENSBTAG00000031669	0.437578	-1.19239	7.0702e-06	0.00015126	527492
FAM167A	ENSBTAG00000019066	0.379325	-1.39849	7.61287e-06	0.000160652	618107
GPR17	ENSBTAG00000006261	0.46337	-1.10976	8.96485e-06	0.000185509	782442
NKG2A	ENSBTAG00000052658	0.189314	-2.40114	1.22591e-05	0.00024448	-
-	ENSBTAG00000054069	0.25403	-1.97693	1.40802e-05	0.000278194	-
CYP1A1	ENSBTAG00000001021	0.476804	-1.06853	1.50641e-05	0.000293713	282870
FNDC4	ENSBTAG00000018164	0.499522	-1.00138	3.45098e-05	0.000622353	781806
KCNH7	ENSBTAG00000001899	0.247807	-2.01271	4.70799e-05	0.000812509	534542
ACTC1	ENSBTAG00000005714	0.414483	-1.27062	5.15053e-05	0.000878752	533219
CD36	ENSBTAG00000017866	0.492951	-1.02048	6.86857e-05	0.00113484	281052
KCNB2	ENSBTAG00000040496	0.341627	-1.54951	8.29633e-05	0.00132206	535990
PIK3CG	ENSBTAG00000020848	0.287149	-1.80013	9.69365e-05	0.00151223	530001
HMGA2	ENSBTAG00000044118	0.307444	-1.70161	0.000153158	0.00225908	100297155
HLF	ENSBTAG00000006618	0.486948	-1.03816	0.000183435	0.00263057	516069
WNT5B	ENSBTAG00000054367	0.393739	-1.34469	0.000183812	0.00263376	-
GZMK	ENSBTAG00000005164	0.445684	-1.16591	0.000188944	0.00269371	528871
PCDHAC2	ENSBTAG00000053546	0.440032	-1.18432	0.000201227	0.00284323	-
CXCL10	ENSBTAG00000001725	0.407004	-1.29688	0.000242333	0.00332691	615107
DDIT4L	ENSBTAG00000010610	0.406212	-1.2997	0.000264291	0.00357086	510906
TAGLN3	ENSBTAG00000004599	0.492578	-1.02158	0.000360761	0.00464953	515562
DIRAS3	ENSBTAG00000012182	0.438693	-1.18872	0.000488224	0.00607643	504559
DGKB	ENSBTAG00000021905	0.455786	-1.13357	0.000546793	0.00669782	-
CRYM	ENSBTAG00000009842	0.255544	-1.96836	0.000641307	0.00766543	505167
SLC51B	ENSBTAG00000003737	0.212102	-2.23717	0.000719662	0.00845107	507185
VILL	ENSBTAG00000012963	0.263311	-1.92516	0.000811976	0.00936106	781105
TRPM6	ENSBTAG00000033076	0.436518	-1.19589	0.000857862	0.00983686	527597
HAND1	ENSBTAG00000002335	0.459338	-1.12237	0.000935043	0.0105936	517952
NCCRP1	ENSBTAG00000014296	0.402093	-1.3144	0.000955239	0.0107581	519042
UBAP1L	ENSBTAG00000051351	0.430657	-1.21539	0.0010919	0.0120583	-
RPGRIP1	ENSBTAG00000004694	0.328368	-1.60661	0.0011302	0.0124169	282656
FHL5	ENSBTAG00000001803	0.29432	-1.76454	0.00113911	0.0124987	615499
LIPJ	ENSBTAG00000038063	0.459921	-1.12054	0.00120312	0.0130665	515342
HLA-DOB	ENSBTAG00000047707	0.387399	-1.36811	0.00130278	0.0139446	282493
C11H2orf73	ENSBTAG00000006861	0.135934	-2.87902	0.00130571	0.0139671	782317
KLRK1	ENSBTAG00000004917	0.112178	-3.15613	0.00213965	0.0208713	404058
-	ENSBTAG00000000144	0.265854	-1.9113	0.00244413	0.0233734	-
MAB21L3	ENSBTAG00000001406	0.423503	-1.23955	0.0024819	0.023634	518597
MRC1	ENSBTAG00000038048	0.416905	-1.26221	0.00268267	0.0252023	787578
-	ENSBTAG00000034437	0.248833	-2.00675	0.00355988	0.0316143	781486
NXPH1	ENSBTAG00000006924	0.383938	-1.38105	0.00372392	0.0327352	-
-	ENSBTAG00000054342	0.399668	-1.32313	0.00438735	0.0372739	-
ANO4	ENSBTAG00000004145	0.0966378	-3.37127	0.00493747	0.0410677	518739
PLEKHG7	ENSBTAG00000000818	0.435673	-1.19868	0.00527049	0.0432469	-
CDKL1	ENSBTAG00000004780	0.379481	-1.3979	0.00533581	0.0436568	523900
IL36B	ENSBTAG00000002088	0.194053	-2.36548	0.00539328	0.0440004	100297786
LUZP2	ENSBTAG00000001043	0.373534	-1.42069	0.00540535	0.044036	785165
PIK3AP1	ENSBTAG00000019872	0.343385	-1.5421	0.00541492	0.0440925	-
SLC16A6	ENSBTAG00000003074	0.445188	-1.16751	0.00550195	0.0446307	529171
WFDC1	ENSBTAG00000049788	0.411212	-1.28205	0.00551084	0.0446816	-
-	ENSBTAG00000051182	0.370569	-1.43219	0.00580124	0.0465054	-
