# Supplementary material for: Analysis of Transcriptomic Changes in Bovine Endometrial Stromal Cells Treated With Lipopolysaccharide
Source: Front Vet Sci. 2020 Nov 26;7:575865. doi: 10.3389/fvets.2020.575865 (PMC7725876; doi:10.3389/fvets.2020.575865)
Supplement: Supplementary Table 3 — The significant GO terms of DEGs. [file Table_3.xls]

## Sheet: Sheet1
Table 3_v1. The significant GO terms of DEGs
GO.ID	Category	Term	P-value	FDR	Gene
GO:0006952	BP	defense response	2.7e-24	1.54008e-20	ENSBTAG00000000163(DDIT4),ENSBTAG00000000436(TNFAIP3),ENSBTAG00000001725(CXCL10),ENSBTAG00000001729(DUSP10),ENSBTAG00000002006(THBS1),ENSBTAG00000002088(IL36B),ENSBTAG00000004826(ACP5),ENSBTAG00000004917(KLRK1),ENSBTAG00000005077(CXCL12),ENSBTAG00000006261(GPR17),ENSBTAG00000006716(PTGS1),ENSBTAG00000006864,ENSBTAG00000007101(F3),ENSBTAG00000007450(C2),ENSBTAG00000007636(IRAK3),ENSBTAG00000008021…
GO:0006954	BP	inflammatory response	8.9e-24	2.53828e-20	ENSBTAG00000000436(TNFAIP3),ENSBTAG00000001725(CXCL10),ENSBTAG00000001729(DUSP10),ENSBTAG00000002006(THBS1),ENSBTAG00000002088(IL36B),ENSBTAG00000004826(ACP5),ENSBTAG00000006261(GPR17),ENSBTAG00000006716(PTGS1),ENSBTAG00000006864,ENSBTAG00000007101(F3),ENSBTAG00000008441(SOCS3),ENSBTAG00000009812(CXCL5),ENSBTAG00000010238(LTB4R),ENSBTAG00000010349(IL1A),ENSBTAG00000010987(NFKBIZ),ENSBTAG000000113…
GO:0009605	BP	response to external stimulus	2.7e-20	5.1336e-17	ENSBTAG00000000095(CD274),ENSBTAG00000000163(DDIT4),ENSBTAG00000000436(TNFAIP3),ENSBTAG00000000745(AQP1),ENSBTAG00000001725(CXCL10),ENSBTAG00000001729(DUSP10),ENSBTAG00000002006(THBS1),ENSBTAG00000002062(TRPA1),ENSBTAG00000002088(IL36B),ENSBTAG00000003319(FLRT3),ENSBTAG00000003650(NR4A2),ENSBTAG00000004826(ACP5),ENSBTAG00000004917(KLRK1),ENSBTAG00000005077(CXCL12),ENSBTAG00000006256(PTPRO),ENSBTA…
GO:0048583	BP	regulation of response to stimulus	1.4e-18	1.9964e-15	ENSBTAG00000000095(CD274),ENSBTAG00000000163(DDIT4),ENSBTAG00000000357(PRAG1),ENSBTAG00000000436(TNFAIP3),ENSBTAG00000000818(PLEKHG7),ENSBTAG00000000942(SIPA1L2),ENSBTAG00000001592(INSIG1),ENSBTAG00000001687(STC1),ENSBTAG00000001725(CXCL10),ENSBTAG00000001729(DUSP10),ENSBTAG00000002006(THBS1),ENSBTAG00000002088(IL36B),ENSBTAG00000002574(MYOZ2),ENSBTAG00000003045(BAMBI),ENSBTAG00000003505(DCN),ENS…
GO:0002237	BP	response to molecule of bacterial origin	8.2e-18	9.269e-15	ENSBTAG00000000095(CD274),ENSBTAG00000000436(TNFAIP3),ENSBTAG00000001725(CXCL10),ENSBTAG00000001729(DUSP10),ENSBTAG00000002088(IL36B),ENSBTAG00000004826(ACP5),ENSBTAG00000004917(KLRK1),ENSBTAG00000007636(IRAK3),ENSBTAG00000009812(CXCL5),ENSBTAG00000011316(ZC3H12A),ENSBTAG00000014585(PTGIR),ENSBTAG00000014921(IL6),ENSBTAG00000015032(CD14),ENSBTAG00000015520(SLC11A1),ENSBTAG00000016683(NFKBIA),ENSB…
GO:0051707	BP	response to other organism	1.2e-17	9.269e-15	ENSBTAG00000000095(CD274),ENSBTAG00000000163(DDIT4),ENSBTAG00000000436(TNFAIP3),ENSBTAG00000001725(CXCL10),ENSBTAG00000001729(DUSP10),ENSBTAG00000002088(IL36B),ENSBTAG00000004826(ACP5),ENSBTAG00000004917(KLRK1),ENSBTAG00000007636(IRAK3),ENSBTAG00000008021,ENSBTAG00000009012(PTX3),ENSBTAG00000009493(BCL3),ENSBTAG00000009812(CXCL5),ENSBTAG00000011316(ZC3H12A),ENSBTAG00000012280(PGLYRP2),ENSBTAG0000…
GO:0032496	BP	response to lipopolysaccharide	1.3e-17	9.269e-15	ENSBTAG00000000095(CD274),ENSBTAG00000000436(TNFAIP3),ENSBTAG00000001725(CXCL10),ENSBTAG00000001729(DUSP10),ENSBTAG00000002088(IL36B),ENSBTAG00000004826(ACP5),ENSBTAG00000004917(KLRK1),ENSBTAG00000007636(IRAK3),ENSBTAG00000009812(CXCL5),ENSBTAG00000011316(ZC3H12A),ENSBTAG00000014585(PTGIR),ENSBTAG00000014921(IL6),ENSBTAG00000015032(CD14),ENSBTAG00000015520(SLC11A1),ENSBTAG00000016683(NFKBIA),ENSB…
GO:0043207	BP	response to external biotic stimulus	1.3e-17	9.269e-15	ENSBTAG00000000095(CD274),ENSBTAG00000000163(DDIT4),ENSBTAG00000000436(TNFAIP3),ENSBTAG00000001725(CXCL10),ENSBTAG00000001729(DUSP10),ENSBTAG00000002088(IL36B),ENSBTAG00000004826(ACP5),ENSBTAG00000004917(KLRK1),ENSBTAG00000007636(IRAK3),ENSBTAG00000008021,ENSBTAG00000009012(PTX3),ENSBTAG00000009493(BCL3),ENSBTAG00000009812(CXCL5),ENSBTAG00000011316(ZC3H12A),ENSBTAG00000012280(PGLYRP2),ENSBTAG0000…
GO:0006955	BP	immune response	4.4e-17	2.78862e-14	ENSBTAG00000000095(CD274),ENSBTAG00000000436(TNFAIP3),ENSBTAG00000001725(CXCL10),ENSBTAG00000001729(DUSP10),ENSBTAG00000002006(THBS1),ENSBTAG00000002088(IL36B),ENSBTAG00000004840(C1S),ENSBTAG00000004917(KLRK1),ENSBTAG00000005077(CXCL12),ENSBTAG00000006261(GPR17),ENSBTAG00000006864,ENSBTAG00000007450(C2),ENSBTAG00000007636(IRAK3),ENSBTAG00000008021,ENSBTAG00000008612(C1R),ENSBTAG00000009012(PTX3),…
GO:0009607	BP	response to biotic stimulus	6.1e-17	3.47944e-14	ENSBTAG00000000095(CD274),ENSBTAG00000000163(DDIT4),ENSBTAG00000000436(TNFAIP3),ENSBTAG00000001725(CXCL10),ENSBTAG00000001729(DUSP10),ENSBTAG00000002088(IL36B),ENSBTAG00000004826(ACP5),ENSBTAG00000004917(KLRK1),ENSBTAG00000007636(IRAK3),ENSBTAG00000008021,ENSBTAG00000009012(PTX3),ENSBTAG00000009493(BCL3),ENSBTAG00000009812(CXCL5),ENSBTAG00000011316(ZC3H12A),ENSBTAG00000012280(PGLYRP2),ENSBTAG0000…
GO:0048584	BP	positive regulation of response to stimulus	2e-15	1.03709e-12	ENSBTAG00000000095(CD274),ENSBTAG00000000436(TNFAIP3),ENSBTAG00000001725(CXCL10),ENSBTAG00000002006(THBS1),ENSBTAG00000002088(IL36B),ENSBTAG00000003045(BAMBI),ENSBTAG00000003505(DCN),ENSBTAG00000003791(LPAR3),ENSBTAG00000004221(ESM1),ENSBTAG00000004840(C1S),ENSBTAG00000004917(KLRK1),ENSBTAG00000005077(CXCL12),ENSBTAG00000006261(GPR17),ENSBTAG00000006367(CTGF),ENSBTAG00000006599(INHBE),ENSBTAG0000…
GO:0002376	BP	immune system process	6.4e-15	3.04213e-12	ENSBTAG00000000095(CD274),ENSBTAG00000000163(DDIT4),ENSBTAG00000000436(TNFAIP3),ENSBTAG00000001725(CXCL10),ENSBTAG00000001729(DUSP10),ENSBTAG00000002006(THBS1),ENSBTAG00000002088(IL36B),ENSBTAG00000003396(MAFB),ENSBTAG00000003711(EPAS1),ENSBTAG00000004840(C1S),ENSBTAG00000004917(KLRK1),ENSBTAG00000005077(CXCL12),ENSBTAG00000006256(PTPRO),ENSBTAG00000006261(GPR17),ENSBTAG00000006864,ENSBTAG0000000…
GO:0009617	BP	response to bacterium	8.5e-15	3.46314e-12	ENSBTAG00000000095(CD274),ENSBTAG00000000436(TNFAIP3),ENSBTAG00000001725(CXCL10),ENSBTAG00000001729(DUSP10),ENSBTAG00000002088(IL36B),ENSBTAG00000004826(ACP5),ENSBTAG00000004917(KLRK1),ENSBTAG00000007636(IRAK3),ENSBTAG00000009493(BCL3),ENSBTAG00000009812(CXCL5),ENSBTAG00000011316(ZC3H12A),ENSBTAG00000012280(PGLYRP2),ENSBTAG00000014585(PTGIR),ENSBTAG00000014707(ISG15),ENSBTAG00000014921(IL6),ENSBT…
GO:0005576	CC	extracellular region	8.5e-15	3.46314e-12	ENSBTAG00000000095(CD274),ENSBTAG00000000745(AQP1),ENSBTAG00000000987(OTOG),ENSBTAG00000001687(STC1),ENSBTAG00000001725(CXCL10),ENSBTAG00000002006(THBS1),ENSBTAG00000002088(IL36B),ENSBTAG00000003319(FLRT3),ENSBTAG00000003505(DCN),ENSBTAG00000003880(EMILIN2),ENSBTAG00000004221(ESM1),ENSBTAG00000004840(C1S),ENSBTAG00000005077(CXCL12),ENSBTAG00000006367(CTGF),ENSBTAG00000006599(INHBE),ENSBTAG0000000…
GO:0033993	BP	response to lipid	1.5e-14	5.704e-12	ENSBTAG00000000095(CD274),ENSBTAG00000000163(DDIT4),ENSBTAG00000000436(TNFAIP3),ENSBTAG00000000745(AQP1),ENSBTAG00000001592(INSIG1),ENSBTAG00000001725(CXCL10),ENSBTAG00000001729(DUSP10),ENSBTAG00000002088(IL36B),ENSBTAG00000003650(NR4A2),ENSBTAG00000004826(ACP5),ENSBTAG00000004917(KLRK1),ENSBTAG00000006811(EPHA3),ENSBTAG00000007636(IRAK3),ENSBTAG00000009017(NR5A1),ENSBTAG00000009812(CXCL5),ENSBTA…
GO:0071219	BP	cellular response to molecule of bacterial origin	5.3e-14	1.88945e-11	ENSBTAG00000000095(CD274),ENSBTAG00000000436(TNFAIP3),ENSBTAG00000001725(CXCL10),ENSBTAG00000002088(IL36B),ENSBTAG00000004917(KLRK1),ENSBTAG00000009812(CXCL5),ENSBTAG00000011316(ZC3H12A),ENSBTAG00000014921(IL6),ENSBTAG00000015032(CD14),ENSBTAG00000016683(NFKBIA),ENSBTAG00000017824(IRF8),ENSBTAG00000017866(CD36),ENSBTAG00000019665(IL1RN),ENSBTAG00000019716(CXCL8),ENSBTAG00000020661(ABCA1),ENSBTAG0…
GO:0009966	BP	regulation of signal transduction	7e-14	2.34871e-11	ENSBTAG00000000163(DDIT4),ENSBTAG00000000357(PRAG1),ENSBTAG00000000436(TNFAIP3),ENSBTAG00000000818(PLEKHG7),ENSBTAG00000000942(SIPA1L2),ENSBTAG00000001592(INSIG1),ENSBTAG00000001687(STC1),ENSBTAG00000001725(CXCL10),ENSBTAG00000001729(DUSP10),ENSBTAG00000002006(THBS1),ENSBTAG00000002088(IL36B),ENSBTAG00000002574(MYOZ2),ENSBTAG00000003045(BAMBI),ENSBTAG00000003505(DCN),ENSBTAG00000003650(NR4A2),ENS…
GO:0071222	BP	cellular response to lipopolysaccharide	2.6e-13	8.23911e-11	ENSBTAG00000000095(CD274),ENSBTAG00000000436(TNFAIP3),ENSBTAG00000001725(CXCL10),ENSBTAG00000002088(IL36B),ENSBTAG00000004917(KLRK1),ENSBTAG00000009812(CXCL5),ENSBTAG00000011316(ZC3H12A),ENSBTAG00000014921(IL6),ENSBTAG00000015032(CD14),ENSBTAG00000016683(NFKBIA),ENSBTAG00000017824(IRF8),ENSBTAG00000019665(IL1RN),ENSBTAG00000019716(CXCL8),ENSBTAG00000020661(ABCA1),ENSBTAG00000020936(NOD2),ENSBTAG0…
GO:0010646	BP	regulation of cell communication	4.2e-13	1.26088e-10	ENSBTAG00000000163(DDIT4),ENSBTAG00000000357(PRAG1),ENSBTAG00000000436(TNFAIP3),ENSBTAG00000000818(PLEKHG7),ENSBTAG00000000942(SIPA1L2),ENSBTAG00000001592(INSIG1),ENSBTAG00000001687(STC1),ENSBTAG00000001725(CXCL10),ENSBTAG00000001729(DUSP10),ENSBTAG00000002006(THBS1),ENSBTAG00000002088(IL36B),ENSBTAG00000002574(MYOZ2),ENSBTAG00000003045(BAMBI),ENSBTAG00000003505(DCN),ENSBTAG00000003650(NR4A2),ENS…
GO:0005615	CC	extracellular space	5.2e-13	1.48304e-10	ENSBTAG00000000095(CD274),ENSBTAG00000000745(AQP1),ENSBTAG00000001687(STC1),ENSBTAG00000001725(CXCL10),ENSBTAG00000002006(THBS1),ENSBTAG00000002088(IL36B),ENSBTAG00000003319(FLRT3),ENSBTAG00000004840(C1S),ENSBTAG00000006599(INHBE),ENSBTAG00000006864,ENSBTAG00000007101(F3),ENSBTAG00000007273(TF),ENSBTAG00000007423(TNFRSF11B),ENSBTAG00000008096(EDN1),ENSBTAG00000008612(C1R),ENSBTAG00000008827(SPOCK…
GO:0023051	BP	regulation of signaling	6.9e-13	1.87417e-10	ENSBTAG00000000163(DDIT4),ENSBTAG00000000357(PRAG1),ENSBTAG00000000436(TNFAIP3),ENSBTAG00000000818(PLEKHG7),ENSBTAG00000000942(SIPA1L2),ENSBTAG00000001592(INSIG1),ENSBTAG00000001687(STC1),ENSBTAG00000001725(CXCL10),ENSBTAG00000001729(DUSP10),ENSBTAG00000002006(THBS1),ENSBTAG00000002088(IL36B),ENSBTAG00000002574(MYOZ2),ENSBTAG00000003045(BAMBI),ENSBTAG00000003505(DCN),ENSBTAG00000003650(NR4A2),ENS…
GO:0071216	BP	cellular response to biotic stimulus	8.5e-13	2.20382e-10	ENSBTAG00000000095(CD274),ENSBTAG00000000436(TNFAIP3),ENSBTAG00000001725(CXCL10),ENSBTAG00000002088(IL36B),ENSBTAG00000004917(KLRK1),ENSBTAG00000009812(CXCL5),ENSBTAG00000011316(ZC3H12A),ENSBTAG00000014921(IL6),ENSBTAG00000015032(CD14),ENSBTAG00000016683(NFKBIA),ENSBTAG00000017824(IRF8),ENSBTAG00000017866(CD36),ENSBTAG00000019665(IL1RN),ENSBTAG00000019716(CXCL8),ENSBTAG00000020661(ABCA1),ENSBTAG0…
GO:0002252	BP	immune effector process	1.2e-12	2.976e-10	ENSBTAG00000000163(DDIT4),ENSBTAG00000001725(CXCL10),ENSBTAG00000001729(DUSP10),ENSBTAG00000004840(C1S),ENSBTAG00000004917(KLRK1),ENSBTAG00000006864,ENSBTAG00000007450(C2),ENSBTAG00000007636(IRAK3),ENSBTAG00000008021,ENSBTAG00000008612(C1R),ENSBTAG00000009012(PTX3),ENSBTAG00000009493(BCL3),ENSBTAG00000010987(NFKBIZ),ENSBTAG00000011316(ZC3H12A),ENSBTAG00000012074(MYB),ENSBTAG00000012280(PGLYRP2),E…
GO:0010033	BP	response to organic substance	1.3e-12	3.08967e-10	ENSBTAG00000000095(CD274),ENSBTAG00000000163(DDIT4),ENSBTAG00000000436(TNFAIP3),ENSBTAG00000000745(AQP1),ENSBTAG00000001021(CYP1A1),ENSBTAG00000001592(INSIG1),ENSBTAG00000001725(CXCL10),ENSBTAG00000001729(DUSP10),ENSBTAG00000002006(THBS1),ENSBTAG00000002062(TRPA1),ENSBTAG00000002088(IL36B),ENSBTAG00000002215(GFPT2),ENSBTAG00000003045(BAMBI),ENSBTAG00000003319(FLRT3),ENSBTAG00000003505(DCN),ENSBTA…
GO:0044421	CC	extracellular region part	2.6e-12	5.93216e-10	ENSBTAG00000000095(CD274),ENSBTAG00000000745(AQP1),ENSBTAG00000001687(STC1),ENSBTAG00000001725(CXCL10),ENSBTAG00000002006(THBS1),ENSBTAG00000002088(IL36B),ENSBTAG00000003319(FLRT3),ENSBTAG00000003880(EMILIN2),ENSBTAG00000004840(C1S),ENSBTAG00000006367(CTGF),ENSBTAG00000006599(INHBE),ENSBTAG00000006864,ENSBTAG00000007101(F3),ENSBTAG00000007273(TF),ENSBTAG00000007423(TNFRSF11B),ENSBTAG00000008096(E…
GO:0006950	BP	response to stress	3e-12	6.58154e-10	ENSBTAG00000000163(DDIT4),ENSBTAG00000000436(TNFAIP3),ENSBTAG00000000745(AQP1),ENSBTAG00000001592(INSIG1),ENSBTAG00000001725(CXCL10),ENSBTAG00000001729(DUSP10),ENSBTAG00000002006(THBS1),ENSBTAG00000002062(TRPA1),ENSBTAG00000002088(IL36B),ENSBTAG00000003650(NR4A2),ENSBTAG00000003711(EPAS1),ENSBTAG00000004826(ACP5),ENSBTAG00000004917(KLRK1),ENSBTAG00000005077(CXCL12),ENSBTAG00000006261(GPR17),ENSBT…
GO:0007166	BP	cell surface receptor signaling pathway	3.4e-12	7.18281e-10	ENSBTAG00000000095(CD274),ENSBTAG00000000163(DDIT4),ENSBTAG00000000357(PRAG1),ENSBTAG00000000436(TNFAIP3),ENSBTAG00000001725(CXCL10),ENSBTAG00000001985(SRMS),ENSBTAG00000002006(THBS1),ENSBTAG00000002062(TRPA1),ENSBTAG00000002088(IL36B),ENSBTAG00000003045(BAMBI),ENSBTAG00000003319(FLRT3),ENSBTAG00000003505(DCN),ENSBTAG00000004221(ESM1),ENSBTAG00000004555(LRP2),ENSBTAG00000004917(KLRK1),ENSBTAG0000…
GO:0071396	BP	cellular response to lipid	1.1e-11	2.16359e-09	ENSBTAG00000000095(CD274),ENSBTAG00000000163(DDIT4),ENSBTAG00000000436(TNFAIP3),ENSBTAG00000000745(AQP1),ENSBTAG00000001592(INSIG1),ENSBTAG00000001725(CXCL10),ENSBTAG00000002088(IL36B),ENSBTAG00000003650(NR4A2),ENSBTAG00000004917(KLRK1),ENSBTAG00000006811(EPHA3),ENSBTAG00000009017(NR5A1),ENSBTAG00000009812(CXCL5),ENSBTAG00000011316(ZC3H12A),ENSBTAG00000013888(FOXA1),ENSBTAG00000014921(IL6),ENSBTA…
GO:0034097	BP	response to cytokine	1.1e-11	2.16359e-09	ENSBTAG00000000095(CD274),ENSBTAG00000001725(CXCL10),ENSBTAG00000002088(IL36B),ENSBTAG00000002215(GFPT2),ENSBTAG00000004826(ACP5),ENSBTAG00000005077(CXCL12),ENSBTAG00000007101(F3),ENSBTAG00000007636(IRAK3),ENSBTAG00000008441(SOCS3),ENSBTAG00000008827(SPOCK2),ENSBTAG00000009064(CSF2RB),ENSBTAG00000009812(CXCL5),ENSBTAG00000010349(IL1A),ENSBTAG00000011316(ZC3H12A),ENSBTAG00000014127(PTGS2),ENSBTAG0…
GO:0005102	MF	receptor binding	1.6e-11	3.04213e-09	ENSBTAG00000000745(AQP1),ENSBTAG00000001687(STC1),ENSBTAG00000001725(CXCL10),ENSBTAG00000001985(SRMS),ENSBTAG00000002006(THBS1),ENSBTAG00000002088(IL36B),ENSBTAG00000003045(BAMBI),ENSBTAG00000003319(FLRT3),ENSBTAG00000003650(NR4A2),ENSBTAG00000004221(ESM1),ENSBTAG00000004917(KLRK1),ENSBTAG00000005077(CXCL12),ENSBTAG00000006367(CTGF),ENSBTAG00000006599(INHBE),ENSBTAG00000006924(NXPH1),ENSBTAG00000…
GO:0070887	BP	cellular response to chemical stimulus	5.9e-11	1.0856e-08	ENSBTAG00000000095(CD274),ENSBTAG00000000163(DDIT4),ENSBTAG00000000436(TNFAIP3),ENSBTAG00000000745(AQP1),ENSBTAG00000001021(CYP1A1),ENSBTAG00000001249(SULT1B1),ENSBTAG00000001592(INSIG1),ENSBTAG00000001725(CXCL10),ENSBTAG00000002006(THBS1),ENSBTAG00000002088(IL36B),ENSBTAG00000002215(GFPT2),ENSBTAG00000003045(BAMBI),ENSBTAG00000003319(FLRT3),ENSBTAG00000003505(DCN),ENSBTAG00000003650(NR4A2),ENSBT…
GO:0002684	BP	positive regulation of immune system process	1.2e-10	2.139e-08	ENSBTAG00000000095(CD274),ENSBTAG00000000436(TNFAIP3),ENSBTAG00000001725(CXCL10),ENSBTAG00000001729(DUSP10),ENSBTAG00000002006(THBS1),ENSBTAG00000004840(C1S),ENSBTAG00000004917(KLRK1),ENSBTAG00000005077(CXCL12),ENSBTAG00000006864,ENSBTAG00000007450(C2),ENSBTAG00000007636(IRAK3),ENSBTAG00000008612(C1R),ENSBTAG00000010987(NFKBIZ),ENSBTAG00000011316(ZC3H12A),ENSBTAG00000012074(MYB),ENSBTAG0000001228…
GO:0071310	BP	cellular response to organic substance	1.6e-10	2.76558e-08	ENSBTAG00000000095(CD274),ENSBTAG00000000163(DDIT4),ENSBTAG00000000436(TNFAIP3),ENSBTAG00000000745(AQP1),ENSBTAG00000001021(CYP1A1),ENSBTAG00000001592(INSIG1),ENSBTAG00000001725(CXCL10),ENSBTAG00000002006(THBS1),ENSBTAG00000002088(IL36B),ENSBTAG00000002215(GFPT2),ENSBTAG00000003045(BAMBI),ENSBTAG00000003319(FLRT3),ENSBTAG00000003505(DCN),ENSBTAG00000003650(NR4A2),ENSBTAG00000004555(LRP2),ENSBTAG0…
GO:0008009	MF	chemokine activity	2e-10	3.35529e-08	ENSBTAG00000001725(CXCL10),ENSBTAG00000005077(CXCL12),ENSBTAG00000009812(CXCL5),ENSBTAG00000019716(CXCL8),ENSBTAG00000021326(CCL20),ENSBTAG00000024869(CX3CL1),ENSBTAG00000027513(CXCL2),ENSBTAG00000037558(GRO1),ENSBTAG00000037778,ENSBTAG00000037811(CCL2),ENSBTAG00000053649(CCL5)
GO:0045087	BP	innate immune response	2.2e-10	3.58537e-08	ENSBTAG00000000436(TNFAIP3),ENSBTAG00000001729(DUSP10),ENSBTAG00000004917(KLRK1),ENSBTAG00000007450(C2),ENSBTAG00000007636(IRAK3),ENSBTAG00000008021,ENSBTAG00000009012(PTX3),ENSBTAG00000012280(PGLYRP2),ENSBTAG00000014546(CLEC7A),ENSBTAG00000014707(ISG15),ENSBTAG00000015032(CD14),ENSBTAG00000015520(SLC11A1),ENSBTAG00000016267(SERPING1),ENSBTAG00000016683(NFKBIA),ENSBTAG00000017280(C3),ENSBTAG00000…
GO:1901700	BP	response to oxygen-containing compound	2.4e-10	3.80267e-08	ENSBTAG00000000095(CD274),ENSBTAG00000000163(DDIT4),ENSBTAG00000000436(TNFAIP3),ENSBTAG00000000745(AQP1),ENSBTAG00000001592(INSIG1),ENSBTAG00000001725(CXCL10),ENSBTAG00000001729(DUSP10),ENSBTAG00000002006(THBS1),ENSBTAG00000002062(TRPA1),ENSBTAG00000002088(IL36B),ENSBTAG00000003650(NR4A2),ENSBTAG00000004826(ACP5),ENSBTAG00000004917(KLRK1),ENSBTAG00000006811(EPHA3),ENSBTAG00000007173(PDGFRA),ENSBT…
GO:0048518	BP	positive regulation of biological process	2.5e-10	3.85405e-08	ENSBTAG00000000095(CD274),ENSBTAG00000000163(DDIT4),ENSBTAG00000000436(TNFAIP3),ENSBTAG00000000745(AQP1),ENSBTAG00000001592(INSIG1),ENSBTAG00000001687(STC1),ENSBTAG00000001725(CXCL10),ENSBTAG00000001729(DUSP10),ENSBTAG00000001803(FHL5),ENSBTAG00000002006(THBS1),ENSBTAG00000002088(IL36B),ENSBTAG00000002335(HAND1),ENSBTAG00000003045(BAMBI),ENSBTAG00000003319(FLRT3),ENSBTAG00000003396(MAFB),ENSBTAG0…
GO:0030545	MF	receptor regulator activity	2.6e-10	3.90274e-08	ENSBTAG00000001687(STC1),ENSBTAG00000001725(CXCL10),ENSBTAG00000002088(IL36B),ENSBTAG00000003319(FLRT3),ENSBTAG00000005077(CXCL12),ENSBTAG00000006599(INHBE),ENSBTAG00000008096(EDN1),ENSBTAG00000009812(CXCL5),ENSBTAG00000010349(IL1A),ENSBTAG00000012969(DKK2),ENSBTAG00000014218(DKK1),ENSBTAG00000014921(IL6),ENSBTAG00000016800(SEMA6D),ENSBTAG00000017285(FGF19),ENSBTAG00000017312(SST),ENSBTAG00000019…
GO:0051239	BP	regulation of multicellular organismal process	2.9e-10	4.24144e-08	ENSBTAG00000000095(CD274),ENSBTAG00000000436(TNFAIP3),ENSBTAG00000000745(AQP1),ENSBTAG00000001687(STC1),ENSBTAG00000001725(CXCL10),ENSBTAG00000001729(DUSP10),ENSBTAG00000002006(THBS1),ENSBTAG00000002088(IL36B),ENSBTAG00000003045(BAMBI),ENSBTAG00000003319(FLRT3),ENSBTAG00000003396(MAFB),ENSBTAG00000003505(DCN),ENSBTAG00000003650(NR4A2),ENSBTAG00000003711(EPAS1),ENSBTAG00000003791(LPAR3),ENSBTAG000…
GO:0009967	BP	positive regulation of signal transduction	4.7e-10	6.7022e-08	ENSBTAG00000000436(TNFAIP3),ENSBTAG00000001725(CXCL10),ENSBTAG00000002006(THBS1),ENSBTAG00000002088(IL36B),ENSBTAG00000003045(BAMBI),ENSBTAG00000003505(DCN),ENSBTAG00000003791(LPAR3),ENSBTAG00000004221(ESM1),ENSBTAG00000006261(GPR17),ENSBTAG00000006367(CTGF),ENSBTAG00000006599(INHBE),ENSBTAG00000007101(F3),ENSBTAG00000007173(PDGFRA),ENSBTAG00000007956(FRAT1),ENSBTAG00000008096(EDN1),ENSBTAG000000…
GO:0010647	BP	positive regulation of cell communication	6.2e-10	8.62556e-08	ENSBTAG00000000436(TNFAIP3),ENSBTAG00000001725(CXCL10),ENSBTAG00000002006(THBS1),ENSBTAG00000002088(IL36B),ENSBTAG00000003045(BAMBI),ENSBTAG00000003505(DCN),ENSBTAG00000003791(LPAR3),ENSBTAG00000004221(ESM1),ENSBTAG00000006261(GPR17),ENSBTAG00000006367(CTGF),ENSBTAG00000006599(INHBE),ENSBTAG00000007101(F3),ENSBTAG00000007173(PDGFRA),ENSBTAG00000007956(FRAT1),ENSBTAG00000008096(EDN1),ENSBTAG000000…
GO:0023056	BP	positive regulation of signaling	7.4e-10	1.00499e-07	ENSBTAG00000000436(TNFAIP3),ENSBTAG00000001725(CXCL10),ENSBTAG00000002006(THBS1),ENSBTAG00000002088(IL36B),ENSBTAG00000003045(BAMBI),ENSBTAG00000003505(DCN),ENSBTAG00000003791(LPAR3),ENSBTAG00000004221(ESM1),ENSBTAG00000006261(GPR17),ENSBTAG00000006367(CTGF),ENSBTAG00000006599(INHBE),ENSBTAG00000007101(F3),ENSBTAG00000007173(PDGFRA),ENSBTAG00000007956(FRAT1),ENSBTAG00000008096(EDN1),ENSBTAG000000…
GO:0048018	MF	receptor ligand activity	8.3e-10	1.101e-07	ENSBTAG00000001687(STC1),ENSBTAG00000001725(CXCL10),ENSBTAG00000002088(IL36B),ENSBTAG00000003319(FLRT3),ENSBTAG00000005077(CXCL12),ENSBTAG00000006599(INHBE),ENSBTAG00000008096(EDN1),ENSBTAG00000009812(CXCL5),ENSBTAG00000010349(IL1A),ENSBTAG00000014921(IL6),ENSBTAG00000016800(SEMA6D),ENSBTAG00000017285(FGF19),ENSBTAG00000017312(SST),ENSBTAG00000019665(IL1RN),ENSBTAG00000019716(CXCL8),ENSBTAG000000…
GO:0005125	MF	cytokine activity	9.5e-10	1.23155e-07	ENSBTAG00000001725(CXCL10),ENSBTAG00000002088(IL36B),ENSBTAG00000005077(CXCL12),ENSBTAG00000006599(INHBE),ENSBTAG00000008096(EDN1),ENSBTAG00000009812(CXCL5),ENSBTAG00000010349(IL1A),ENSBTAG00000014921(IL6),ENSBTAG00000019665(IL1RN),ENSBTAG00000019716(CXCL8),ENSBTAG00000021326(CCL20),ENSBTAG00000021462(CSF3),ENSBTAG00000024869(CX3CL1),ENSBTAG00000027513(CXCL2),ENSBTAG00000037558(GRO1),ENSBTAG00000…
GO:0016477	BP	cell migration	9.9e-10	1.25488e-07	ENSBTAG00000000163(DDIT4),ENSBTAG00000000357(PRAG1),ENSBTAG00000000436(TNFAIP3),ENSBTAG00000000745(AQP1),ENSBTAG00000001687(STC1),ENSBTAG00000001725(CXCL10),ENSBTAG00000001729(DUSP10),ENSBTAG00000002006(THBS1),ENSBTAG00000002088(IL36B),ENSBTAG00000003045(BAMBI),ENSBTAG00000003319(FLRT3),ENSBTAG00000003505(DCN),ENSBTAG00000003650(NR4A2),ENSBTAG00000004917(KLRK1),ENSBTAG00000005077(CXCL12),ENSBTAG0…
GO:0042379	MF	chemokine receptor binding	1.6e-09	1.984e-07	ENSBTAG00000001725(CXCL10),ENSBTAG00000005077(CXCL12),ENSBTAG00000009812(CXCL5),ENSBTAG00000019716(CXCL8),ENSBTAG00000021326(CCL20),ENSBTAG00000024869(CX3CL1),ENSBTAG00000027513(CXCL2),ENSBTAG00000037558(GRO1),ENSBTAG00000037778,ENSBTAG00000037811(CCL2),ENSBTAG00000048737(DEFB10),ENSBTAG00000053649(CCL5)
GO:0048585	BP	negative regulation of response to stimulus	2.3e-09	2.79132e-07	ENSBTAG00000000163(DDIT4),ENSBTAG00000000436(TNFAIP3),ENSBTAG00000001592(INSIG1),ENSBTAG00000001729(DUSP10),ENSBTAG00000002006(THBS1),ENSBTAG00000002574(MYOZ2),ENSBTAG00000003045(BAMBI),ENSBTAG00000003505(DCN),ENSBTAG00000003650(NR4A2),ENSBTAG00000004555(LRP2),ENSBTAG00000004826(ACP5),ENSBTAG00000004917(KLRK1),ENSBTAG00000005077(CXCL12),ENSBTAG00000006256(PTPRO),ENSBTAG00000006261(GPR17),ENSBTAG0…
GO:0051704	BP	multi-organism process	2.5e-09	2.97083e-07	ENSBTAG00000000095(CD274),ENSBTAG00000000163(DDIT4),ENSBTAG00000000436(TNFAIP3),ENSBTAG00000000745(AQP1),ENSBTAG00000001725(CXCL10),ENSBTAG00000001729(DUSP10),ENSBTAG00000002088(IL36B),ENSBTAG00000004826(ACP5),ENSBTAG00000004917(KLRK1),ENSBTAG00000007636(IRAK3),ENSBTAG00000008021,ENSBTAG00000008376(MYORG),ENSBTAG00000009012(PTX3),ENSBTAG00000009493(BCL3),ENSBTAG00000009812(CXCL5),ENSBTAG000000113…
GO:1902531	BP	regulation of intracellular signal transduction	3e-09	3.49224e-07	ENSBTAG00000000163(DDIT4),ENSBTAG00000000436(TNFAIP3),ENSBTAG00000000818(PLEKHG7),ENSBTAG00000000942(SIPA1L2),ENSBTAG00000001725(CXCL10),ENSBTAG00000001729(DUSP10),ENSBTAG00000002006(THBS1),ENSBTAG00000002088(IL36B),ENSBTAG00000002574(MYOZ2),ENSBTAG00000003505(DCN),ENSBTAG00000003791(LPAR3),ENSBTAG00000005077(CXCL12),ENSBTAG00000006261(GPR17),ENSBTAG00000006367(CTGF),ENSBTAG00000006599(INHBE),ENS…
GO:0002682	BP	regulation of immune system process	4.3e-09	4.90544e-07	ENSBTAG00000000095(CD274),ENSBTAG00000000436(TNFAIP3),ENSBTAG00000001725(CXCL10),ENSBTAG00000001729(DUSP10),ENSBTAG00000002006(THBS1),ENSBTAG00000003396(MAFB),ENSBTAG00000004840(C1S),ENSBTAG00000004917(KLRK1),ENSBTAG00000005077(CXCL12),ENSBTAG00000006261(GPR17),ENSBTAG00000006864,ENSBTAG00000007450(C2),ENSBTAG00000007636(IRAK3),ENSBTAG00000008612(C1R),ENSBTAG00000010987(NFKBIZ),ENSBTAG00000011316…
GO:0030593	BP	neutrophil chemotaxis	5.5e-09	6.03308e-07	ENSBTAG00000001725(CXCL10),ENSBTAG00000002088(IL36B),ENSBTAG00000009812(CXCL5),ENSBTAG00000016566(ITGA9),ENSBTAG00000019665(IL1RN),ENSBTAG00000019716(CXCL8),ENSBTAG00000021326(CCL20),ENSBTAG00000024869(CX3CL1),ENSBTAG00000027513(CXCL2),ENSBTAG00000037558(GRO1),ENSBTAG00000037778,ENSBTAG00000037811(CCL2),ENSBTAG00000053649(CCL5)
GO:0070555	BP	response to interleukin-1	5.5e-09	6.03308e-07	ENSBTAG00000007636(IRAK3),ENSBTAG00000011316(ZC3H12A),ENSBTAG00000014127(PTGS2),ENSBTAG00000018223(CHI3L1),ENSBTAG00000019665(IL1RN),ENSBTAG00000019716(CXCL8),ENSBTAG00000019892(HAS2),ENSBTAG00000020935(HIF1A),ENSBTAG00000021326(CCL20),ENSBTAG00000024869(CX3CL1),ENSBTAG00000037811(CCL2),ENSBTAG00000045925(CITED1),ENSBTAG00000053649(CCL5)
GO:0001816	BP	cytokine production	8.5e-09	9.14792e-07	ENSBTAG00000000095(CD274),ENSBTAG00000000436(TNFAIP3),ENSBTAG00000002006(THBS1),ENSBTAG00000002088(IL36B),ENSBTAG00000004826(ACP5),ENSBTAG00000004917(KLRK1),ENSBTAG00000007636(IRAK3),ENSBTAG00000009493(BCL3),ENSBTAG00000010349(IL1A),ENSBTAG00000011316(ZC3H12A),ENSBTAG00000012280(PGLYRP2),ENSBTAG00000014707(ISG15),ENSBTAG00000014921(IL6),ENSBTAG00000015032(CD14),ENSBTAG00000015520(SLC11A1),ENSBTAG…
GO:0031347	BP	regulation of defense response	1.1e-08	1.1408e-06	ENSBTAG00000000436(TNFAIP3),ENSBTAG00000001729(DUSP10),ENSBTAG00000004826(ACP5),ENSBTAG00000004917(KLRK1),ENSBTAG00000006261(GPR17),ENSBTAG00000007636(IRAK3),ENSBTAG00000008441(SOCS3),ENSBTAG00000010987(NFKBIZ),ENSBTAG00000011316(ZC3H12A),ENSBTAG00000011461(ADORA1),ENSBTAG00000012280(PGLYRP2),ENSBTAG00000014127(PTGS2),ENSBTAG00000014546(CLEC7A),ENSBTAG00000014921(IL6),ENSBTAG00000015032(CD14),ENS…
GO:0051094	BP	positive regulation of developmental process	1.1e-08	1.1408e-06	ENSBTAG00000000095(CD274),ENSBTAG00000000436(TNFAIP3),ENSBTAG00000000745(AQP1),ENSBTAG00000001729(DUSP10),ENSBTAG00000002006(THBS1),ENSBTAG00000003045(BAMBI),ENSBTAG00000003319(FLRT3),ENSBTAG00000003505(DCN),ENSBTAG00000003791(LPAR3),ENSBTAG00000004555(LRP2),ENSBTAG00000006367(CTGF),ENSBTAG00000006811(EPHA3),ENSBTAG00000007101(F3),ENSBTAG00000007636(IRAK3),ENSBTAG00000008096(EDN1),ENSBTAG00000008…
GO:0006959	BP	humoral immune response	1.3e-08	1.30091e-06	ENSBTAG00000001725(CXCL10),ENSBTAG00000004840(C1S),ENSBTAG00000006864,ENSBTAG00000007450(C2),ENSBTAG00000008612(C1R),ENSBTAG00000009493(BCL3),ENSBTAG00000009812(CXCL5),ENSBTAG00000012280(PGLYRP2),ENSBTAG00000016267(SERPING1),ENSBTAG00000017280(C3),ENSBTAG00000019716(CXCL8),ENSBTAG00000027513(CXCL2),ENSBTAG00000037533(C4A),ENSBTAG00000037558(GRO1),ENSBTAG00000037778,ENSBTAG00000046158(CFB)
GO:0050896	BP	response to stimulus	1.3e-08	1.30091e-06	ENSBTAG00000000095(CD274),ENSBTAG00000000163(DDIT4),ENSBTAG00000000357(PRAG1),ENSBTAG00000000436(TNFAIP3),ENSBTAG00000000745(AQP1),ENSBTAG00000000818(PLEKHG7),ENSBTAG00000000942(SIPA1L2),ENSBTAG00000001021(CYP1A1),ENSBTAG00000001249(SULT1B1),ENSBTAG00000001592(INSIG1),ENSBTAG00000001687(STC1),ENSBTAG00000001725(CXCL10),ENSBTAG00000001729(DUSP10),ENSBTAG00000001985(SRMS),ENSBTAG00000002006(THBS1),…
GO:0032101	BP	regulation of response to external stimulus	1.4e-08	1.35349e-06	ENSBTAG00000000436(TNFAIP3),ENSBTAG00000001725(CXCL10),ENSBTAG00000001729(DUSP10),ENSBTAG00000002006(THBS1),ENSBTAG00000004826(ACP5),ENSBTAG00000004917(KLRK1),ENSBTAG00000005077(CXCL12),ENSBTAG00000006261(GPR17),ENSBTAG00000007173(PDGFRA),ENSBTAG00000008441(SOCS3),ENSBTAG00000010987(NFKBIZ),ENSBTAG00000011316(ZC3H12A),ENSBTAG00000011461(ADORA1),ENSBTAG00000012280(PGLYRP2),ENSBTAG00000014127(PTGS2…
GO:0065009	BP	regulation of molecular function	1.4e-08	1.35349e-06	ENSBTAG00000000436(TNFAIP3),ENSBTAG00000000942(SIPA1L2),ENSBTAG00000001687(STC1),ENSBTAG00000001725(CXCL10),ENSBTAG00000001729(DUSP10),ENSBTAG00000002006(THBS1),ENSBTAG00000002088(IL36B),ENSBTAG00000002335(HAND1),ENSBTAG00000003045(BAMBI),ENSBTAG00000003650(NR4A2),ENSBTAG00000003791(LPAR3),ENSBTAG00000004917(KLRK1),ENSBTAG00000006599(INHBE),ENSBTAG00000006811(EPHA3),ENSBTAG00000006864,ENSBTAG0000…
GO:0065008	BP	regulation of biological quality	1.5e-08	1.426e-06	ENSBTAG00000000436(TNFAIP3),ENSBTAG00000000745(AQP1),ENSBTAG00000000986(USH1C),ENSBTAG00000001249(SULT1B1),ENSBTAG00000001592(INSIG1),ENSBTAG00000001687(STC1),ENSBTAG00000001725(CXCL10),ENSBTAG00000001899(KCNH7),ENSBTAG00000002006(THBS1),ENSBTAG00000002062(TRPA1),ENSBTAG00000002585(SLC16A2),ENSBTAG00000003045(BAMBI),ENSBTAG00000003290(SLC9A7),ENSBTAG00000003319(FLRT3),ENSBTAG00000003396(MAFB),ENS…
GO:0080134	BP	regulation of response to stress	1.8e-08	1.68315e-06	ENSBTAG00000000436(TNFAIP3),ENSBTAG00000001592(INSIG1),ENSBTAG00000001729(DUSP10),ENSBTAG00000002006(THBS1),ENSBTAG00000002088(IL36B),ENSBTAG00000004826(ACP5),ENSBTAG00000004917(KLRK1),ENSBTAG00000005077(CXCL12),ENSBTAG00000006261(GPR17),ENSBTAG00000006367(CTGF),ENSBTAG00000007173(PDGFRA),ENSBTAG00000007636(IRAK3),ENSBTAG00000008096(EDN1),ENSBTAG00000008441(SOCS3),ENSBTAG00000010987(NFKBIZ),ENSBT…
GO:0048519	BP	negative regulation of biological process	1.9e-08	1.748e-06	ENSBTAG00000000095(CD274),ENSBTAG00000000163(DDIT4),ENSBTAG00000000436(TNFAIP3),ENSBTAG00000000745(AQP1),ENSBTAG00000001592(INSIG1),ENSBTAG00000001687(STC1),ENSBTAG00000001725(CXCL10),ENSBTAG00000001729(DUSP10),ENSBTAG00000002006(THBS1),ENSBTAG00000002062(TRPA1),ENSBTAG00000002335(HAND1),ENSBTAG00000002574(MYOZ2),ENSBTAG00000003045(BAMBI),ENSBTAG00000003313(TNFRSF9),ENSBTAG00000003396(MAFB),ENSBT…
GO:0071345	BP	cellular response to cytokine stimulus	2.3e-08	2.08241e-06	ENSBTAG00000001725(CXCL10),ENSBTAG00000002088(IL36B),ENSBTAG00000002215(GFPT2),ENSBTAG00000005077(CXCL12),ENSBTAG00000007101(F3),ENSBTAG00000007636(IRAK3),ENSBTAG00000008441(SOCS3),ENSBTAG00000008827(SPOCK2),ENSBTAG00000009064(CSF2RB),ENSBTAG00000009812(CXCL5),ENSBTAG00000010349(IL1A),ENSBTAG00000011316(ZC3H12A),ENSBTAG00000014127(PTGS2),ENSBTAG00000014921(IL6),ENSBTAG00000016345(IL2RB),ENSBTAG00…
GO:0048731	BP	system development	2.4e-08	2.139e-06	ENSBTAG00000000095(CD274),ENSBTAG00000000163(DDIT4),ENSBTAG00000000436(TNFAIP3),ENSBTAG00000000745(AQP1),ENSBTAG00000001592(INSIG1),ENSBTAG00000001687(STC1),ENSBTAG00000001729(DUSP10),ENSBTAG00000001785(TGM3),ENSBTAG00000002006(THBS1),ENSBTAG00000002335(HAND1),ENSBTAG00000002574(MYOZ2),ENSBTAG00000003045(BAMBI),ENSBTAG00000003319(FLRT3),ENSBTAG00000003396(MAFB),ENSBTAG00000003505(DCN),ENSBTAG0000…
GO:1990266	BP	neutrophil migration	2.6e-08	2.21349e-06	ENSBTAG00000001725(CXCL10),ENSBTAG00000002088(IL36B),ENSBTAG00000009812(CXCL5),ENSBTAG00000016566(ITGA9),ENSBTAG00000019665(IL1RN),ENSBTAG00000019716(CXCL8),ENSBTAG00000021326(CCL20),ENSBTAG00000024869(CX3CL1),ENSBTAG00000027513(CXCL2),ENSBTAG00000037558(GRO1),ENSBTAG00000037778,ENSBTAG00000037811(CCL2),ENSBTAG00000053649(CCL5)
GO:0048870	BP	cell motility	2.6e-08	2.21349e-06	ENSBTAG00000000163(DDIT4),ENSBTAG00000000357(PRAG1),ENSBTAG00000000436(TNFAIP3),ENSBTAG00000000745(AQP1),ENSBTAG00000001687(STC1),ENSBTAG00000001725(CXCL10),ENSBTAG00000001729(DUSP10),ENSBTAG00000002006(THBS1),ENSBTAG00000002088(IL36B),ENSBTAG00000003045(BAMBI),ENSBTAG00000003319(FLRT3),ENSBTAG00000003505(DCN),ENSBTAG00000003650(NR4A2),ENSBTAG00000004917(KLRK1),ENSBTAG00000005077(CXCL12),ENSBTAG0…
GO:0051674	BP	localization of cell	2.6e-08	2.21349e-06	ENSBTAG00000000163(DDIT4),ENSBTAG00000000357(PRAG1),ENSBTAG00000000436(TNFAIP3),ENSBTAG00000000745(AQP1),ENSBTAG00000001687(STC1),ENSBTAG00000001725(CXCL10),ENSBTAG00000001729(DUSP10),ENSBTAG00000002006(THBS1),ENSBTAG00000002088(IL36B),ENSBTAG00000003045(BAMBI),ENSBTAG00000003319(FLRT3),ENSBTAG00000003505(DCN),ENSBTAG00000003650(NR4A2),ENSBTAG00000004917(KLRK1),ENSBTAG00000005077(CXCL12),ENSBTAG0…
GO:0050727	BP	regulation of inflammatory response	3.4e-08	2.852e-06	ENSBTAG00000000436(TNFAIP3),ENSBTAG00000001729(DUSP10),ENSBTAG00000004826(ACP5),ENSBTAG00000006261(GPR17),ENSBTAG00000008441(SOCS3),ENSBTAG00000010987(NFKBIZ),ENSBTAG00000011316(ZC3H12A),ENSBTAG00000011461(ADORA1),ENSBTAG00000012280(PGLYRP2),ENSBTAG00000014127(PTGS2),ENSBTAG00000014921(IL6),ENSBTAG00000016267(SERPING1),ENSBTAG00000016683(NFKBIA),ENSBTAG00000017280(C3),ENSBTAG00000018164(FNDC4),EN…
GO:0032609	BP	interferon-gamma production	3.5e-08	2.89333e-06	ENSBTAG00000000095(CD274),ENSBTAG00000004917(KLRK1),ENSBTAG00000009493(BCL3),ENSBTAG00000011316(ZC3H12A),ENSBTAG00000012280(PGLYRP2),ENSBTAG00000014707(ISG15),ENSBTAG00000015032(CD14),ENSBTAG00000015520(SLC11A1),ENSBTAG00000017824(IRF8),ENSBTAG00000018422(RIPK3),ENSBTAG00000021872(RASGRP1),ENSBTAG00000033748(IL18RAP)
GO:0040011	BP	locomotion	3.6e-08	2.93349e-06	ENSBTAG00000000163(DDIT4),ENSBTAG00000000357(PRAG1),ENSBTAG00000000436(TNFAIP3),ENSBTAG00000000745(AQP1),ENSBTAG00000001687(STC1),ENSBTAG00000001725(CXCL10),ENSBTAG00000001729(DUSP10),ENSBTAG00000002006(THBS1),ENSBTAG00000002088(IL36B),ENSBTAG00000003045(BAMBI),ENSBTAG00000003319(FLRT3),ENSBTAG00000003505(DCN),ENSBTAG00000003650(NR4A2),ENSBTAG00000004917(KLRK1),ENSBTAG00000005077(CXCL12),ENSBTAG0…
GO:0007155	BP	cell adhesion	4.2e-08	3.3742e-06	ENSBTAG00000000095(CD274),ENSBTAG00000001729(DUSP10),ENSBTAG00000002006(THBS1),ENSBTAG00000003319(FLRT3),ENSBTAG00000003880(EMILIN2),ENSBTAG00000005077(CXCL12),ENSBTAG00000006367(CTGF),ENSBTAG00000006811(EPHA3),ENSBTAG00000007173(PDGFRA),ENSBTAG00000007503(STRC),ENSBTAG00000007773(VCAM1),ENSBTAG00000008827(SPOCK2),ENSBTAG00000010987(NFKBIZ),ENSBTAG00000011316(ZC3H12A),ENSBTAG00000011515(SELL),ENS…
GO:0071621	BP	granulocyte chemotaxis	4.3e-08	3.40656e-06	ENSBTAG00000001725(CXCL10),ENSBTAG00000002088(IL36B),ENSBTAG00000009812(CXCL5),ENSBTAG00000016566(ITGA9),ENSBTAG00000019665(IL1RN),ENSBTAG00000019716(CXCL8),ENSBTAG00000021326(CCL20),ENSBTAG00000024869(CX3CL1),ENSBTAG00000027513(CXCL2),ENSBTAG00000037558(GRO1),ENSBTAG00000037778,ENSBTAG00000037811(CCL2),ENSBTAG00000053649(CCL5)
GO:0007275	BP	multicellular organism development	4.4e-08	3.43803e-06	ENSBTAG00000000095(CD274),ENSBTAG00000000163(DDIT4),ENSBTAG00000000436(TNFAIP3),ENSBTAG00000000745(AQP1),ENSBTAG00000001592(INSIG1),ENSBTAG00000001687(STC1),ENSBTAG00000001725(CXCL10),ENSBTAG00000001729(DUSP10),ENSBTAG00000001785(TGM3),ENSBTAG00000002006(THBS1),ENSBTAG00000002335(HAND1),ENSBTAG00000002574(MYOZ2),ENSBTAG00000003045(BAMBI),ENSBTAG00000003319(FLRT3),ENSBTAG00000003396(MAFB),ENSBTAG0…
GO:0022610	BP	biological adhesion	4.9e-08	3.77697e-06	ENSBTAG00000000095(CD274),ENSBTAG00000001729(DUSP10),ENSBTAG00000002006(THBS1),ENSBTAG00000003319(FLRT3),ENSBTAG00000003880(EMILIN2),ENSBTAG00000005077(CXCL12),ENSBTAG00000006367(CTGF),ENSBTAG00000006811(EPHA3),ENSBTAG00000007173(PDGFRA),ENSBTAG00000007503(STRC),ENSBTAG00000007773(VCAM1),ENSBTAG00000008827(SPOCK2),ENSBTAG00000010987(NFKBIZ),ENSBTAG00000011316(ZC3H12A),ENSBTAG00000011515(SELL),ENS…
GO:0050778	BP	positive regulation of immune response	6.4e-08	4.86741e-06	ENSBTAG00000000095(CD274),ENSBTAG00000000436(TNFAIP3),ENSBTAG00000004840(C1S),ENSBTAG00000004917(KLRK1),ENSBTAG00000006864,ENSBTAG00000007450(C2),ENSBTAG00000007636(IRAK3),ENSBTAG00000008612(C1R),ENSBTAG00000010987(NFKBIZ),ENSBTAG00000011316(ZC3H12A),ENSBTAG00000012074(MYB),ENSBTAG00000012280(PGLYRP2),ENSBTAG00000014546(CLEC7A),ENSBTAG00000015032(CD14),ENSBTAG00000015520(SLC11A1),ENSBTAG000000162…
GO:0001568	BP	blood vessel development	6.5e-08	4.87842e-06	ENSBTAG00000000745(AQP1),ENSBTAG00000002006(THBS1),ENSBTAG00000002335(HAND1),ENSBTAG00000003505(DCN),ENSBTAG00000003711(EPAS1),ENSBTAG00000004221(ESM1),ENSBTAG00000004555(LRP2),ENSBTAG00000006367(CTGF),ENSBTAG00000007101(F3),ENSBTAG00000007173(PDGFRA),ENSBTAG00000007348(STRA6),ENSBTAG00000008096(EDN1),ENSBTAG00000008441(SOCS3),ENSBTAG00000009206(FOXS1),ENSBTAG00000009292(TMEM100),ENSBTAG000000103…
GO:0019221	BP	cytokine-mediated signaling pathway	9e-08	6.61946e-06	ENSBTAG00000001725(CXCL10),ENSBTAG00000002088(IL36B),ENSBTAG00000005077(CXCL12),ENSBTAG00000007101(F3),ENSBTAG00000007636(IRAK3),ENSBTAG00000009064(CSF2RB),ENSBTAG00000009812(CXCL5),ENSBTAG00000010349(IL1A),ENSBTAG00000014921(IL6),ENSBTAG00000016345(IL2RB),ENSBTAG00000016683(NFKBIA),ENSBTAG00000019665(IL1RN),ENSBTAG00000019716(CXCL8),ENSBTAG00000021326(CCL20),ENSBTAG00000024869(CX3CL1),ENSBTAG000…
GO:0032649	BP	regulation of interferon-gamma production	9.4e-08	6.61946e-06	ENSBTAG00000000095(CD274),ENSBTAG00000004917(KLRK1),ENSBTAG00000009493(BCL3),ENSBTAG00000011316(ZC3H12A),ENSBTAG00000012280(PGLYRP2),ENSBTAG00000014707(ISG15),ENSBTAG00000015032(CD14),ENSBTAG00000015520(SLC11A1),ENSBTAG00000017824(IRF8),ENSBTAG00000018422(RIPK3),ENSBTAG00000021872(RASGRP1)
GO:0070098	BP	chemokine-mediated signaling pathway	9.4e-08	6.61946e-06	ENSBTAG00000001725(CXCL10),ENSBTAG00000005077(CXCL12),ENSBTAG00000009812(CXCL5),ENSBTAG00000019716(CXCL8),ENSBTAG00000021326(CCL20),ENSBTAG00000024869(CX3CL1),ENSBTAG00000027513(CXCL2),ENSBTAG00000037558(GRO1),ENSBTAG00000037778,ENSBTAG00000037811(CCL2),ENSBTAG00000053649(CCL5)
GO:0071347	BP	cellular response to interleukin-1	9.4e-08	6.61946e-06	ENSBTAG00000007636(IRAK3),ENSBTAG00000011316(ZC3H12A),ENSBTAG00000014127(PTGS2),ENSBTAG00000019665(IL1RN),ENSBTAG00000019716(CXCL8),ENSBTAG00000019892(HAS2),ENSBTAG00000020935(HIF1A),ENSBTAG00000021326(CCL20),ENSBTAG00000024869(CX3CL1),ENSBTAG00000037811(CCL2),ENSBTAG00000053649(CCL5)
GO:0044459	CC	plasma membrane part	9.4e-08	6.61946e-06	ENSBTAG00000000095(CD274),ENSBTAG00000000745(AQP1),ENSBTAG00000001725(CXCL10),ENSBTAG00000001785(TGM3),ENSBTAG00000001899(KCNH7),ENSBTAG00000001985(SRMS),ENSBTAG00000002006(THBS1),ENSBTAG00000002062(TRPA1),ENSBTAG00000002585(SLC16A2),ENSBTAG00000003074(SLC16A6),ENSBTAG00000003313(TNFRSF9),ENSBTAG00000003319(FLRT3),ENSBTAG00000003737(SLC51B),ENSBTAG00000004555(LRP2),ENSBTAG00000004917(KLRK1),ENSBT…
GO:0098542	BP	defense response to other organism	1e-07	6.87229e-06	ENSBTAG00000000163(DDIT4),ENSBTAG00000001725(CXCL10),ENSBTAG00000004826(ACP5),ENSBTAG00000004917(KLRK1),ENSBTAG00000008021,ENSBTAG00000009493(BCL3),ENSBTAG00000009812(CXCL5),ENSBTAG00000011316(ZC3H12A),ENSBTAG00000012280(PGLYRP2),ENSBTAG00000014707(ISG15),ENSBTAG00000014921(IL6),ENSBTAG00000015520(SLC11A1),ENSBTAG00000017824(IRF8),ENSBTAG00000019437(SLFN11),ENSBTAG00000020736(CD40),ENSBTAG0000002…
GO:0051179	BP	localization	1e-07	6.87229e-06	ENSBTAG00000000095(CD274),ENSBTAG00000000163(DDIT4),ENSBTAG00000000357(PRAG1),ENSBTAG00000000436(TNFAIP3),ENSBTAG00000000745(AQP1),ENSBTAG00000000986(USH1C),ENSBTAG00000001592(INSIG1),ENSBTAG00000001687(STC1),ENSBTAG00000001725(CXCL10),ENSBTAG00000001729(DUSP10),ENSBTAG00000001899(KCNH7),ENSBTAG00000002006(THBS1),ENSBTAG00000002062(TRPA1),ENSBTAG00000002088(IL36B),ENSBTAG00000002340(STEAP4),ENSBT…
GO:0050900	BP	leukocyte migration	1.1e-07	7.38165e-06	ENSBTAG00000001725(CXCL10),ENSBTAG00000002088(IL36B),ENSBTAG00000004917(KLRK1),ENSBTAG00000005077(CXCL12),ENSBTAG00000006256(PTPRO),ENSBTAG00000009812(CXCL5),ENSBTAG00000011461(ADORA1),ENSBTAG00000011515(SELL),ENSBTAG00000016566(ITGA9),ENSBTAG00000018422(RIPK3),ENSBTAG00000019665(IL1RN),ENSBTAG00000019716(CXCL8),ENSBTAG00000020755(SELP),ENSBTAG00000021326(CCL20),ENSBTAG00000024869(CX3CL1),ENSBTAG…
GO:0050793	BP	regulation of developmental process	1.1e-07	7.38165e-06	ENSBTAG00000000095(CD274),ENSBTAG00000000436(TNFAIP3),ENSBTAG00000000745(AQP1),ENSBTAG00000001592(INSIG1),ENSBTAG00000001725(CXCL10),ENSBTAG00000001729(DUSP10),ENSBTAG00000002006(THBS1),ENSBTAG00000003045(BAMBI),ENSBTAG00000003319(FLRT3),ENSBTAG00000003396(MAFB),ENSBTAG00000003505(DCN),ENSBTAG00000003791(LPAR3),ENSBTAG00000004555(LRP2),ENSBTAG00000006367(CTGF),ENSBTAG00000006811(EPHA3),ENSBTAG000…
GO:0005126	MF	cytokine receptor binding	1.2e-07	7.86759e-06	ENSBTAG00000001725(CXCL10),ENSBTAG00000002088(IL36B),ENSBTAG00000005077(CXCL12),ENSBTAG00000006599(INHBE),ENSBTAG00000009812(CXCL5),ENSBTAG00000010349(IL1A),ENSBTAG00000014921(IL6),ENSBTAG00000019665(IL1RN),ENSBTAG00000019716(CXCL8),ENSBTAG00000021326(CCL20),ENSBTAG00000021462(CSF3),ENSBTAG00000024869(CX3CL1),ENSBTAG00000027513(CXCL2),ENSBTAG00000037558(GRO1),ENSBTAG00000037778,ENSBTAG00000037811…
GO:0050776	BP	regulation of immune response	1.2e-07	7.86759e-06	ENSBTAG00000000095(CD274),ENSBTAG00000000436(TNFAIP3),ENSBTAG00000001729(DUSP10),ENSBTAG00000004840(C1S),ENSBTAG00000004917(KLRK1),ENSBTAG00000006261(GPR17),ENSBTAG00000006864,ENSBTAG00000007450(C2),ENSBTAG00000007636(IRAK3),ENSBTAG00000008612(C1R),ENSBTAG00000010987(NFKBIZ),ENSBTAG00000011316(ZC3H12A),ENSBTAG00000012074(MYB),ENSBTAG00000012280(PGLYRP2),ENSBTAG00000014546(CLEC7A),ENSBTAG000000150…
GO:0048514	BP	blood vessel morphogenesis	1.3e-07	8.33169e-06	ENSBTAG00000000745(AQP1),ENSBTAG00000002006(THBS1),ENSBTAG00000002335(HAND1),ENSBTAG00000003505(DCN),ENSBTAG00000003711(EPAS1),ENSBTAG00000004221(ESM1),ENSBTAG00000004555(LRP2),ENSBTAG00000006367(CTGF),ENSBTAG00000007101(F3),ENSBTAG00000007173(PDGFRA),ENSBTAG00000007348(STRA6),ENSBTAG00000008096(EDN1),ENSBTAG00000009292(TMEM100),ENSBTAG00000010349(IL1A),ENSBTAG00000011316(ZC3H12A),ENSBTAG00000012…
GO:0042221	BP	response to chemical	1.3e-07	8.33169e-06	ENSBTAG00000000095(CD274),ENSBTAG00000000163(DDIT4),ENSBTAG00000000436(TNFAIP3),ENSBTAG00000000745(AQP1),ENSBTAG00000001021(CYP1A1),ENSBTAG00000001249(SULT1B1),ENSBTAG00000001592(INSIG1),ENSBTAG00000001725(CXCL10),ENSBTAG00000001729(DUSP10),ENSBTAG00000002006(THBS1),ENSBTAG00000002062(TRPA1),ENSBTAG00000002088(IL36B),ENSBTAG00000002215(GFPT2),ENSBTAG00000003045(BAMBI),ENSBTAG00000003319(FLRT3),EN…
GO:0001664	MF	G-protein coupled receptor binding	1.4e-07	8.68e-06	ENSBTAG00000001725(CXCL10),ENSBTAG00000003045(BAMBI),ENSBTAG00000005077(CXCL12),ENSBTAG00000007116(ARRDC3),ENSBTAG00000008096(EDN1),ENSBTAG00000009812(CXCL5),ENSBTAG00000017280(C3),ENSBTAG00000017715(HOMER2),ENSBTAG00000019716(CXCL8),ENSBTAG00000021326(CCL20),ENSBTAG00000024869(CX3CL1),ENSBTAG00000027513(CXCL2),ENSBTAG00000032265(RTP4),ENSBTAG00000037558(GRO1),ENSBTAG00000037778,ENSBTAG0000003781…
GO:0030595	BP	leukocyte chemotaxis	1.4e-07	8.68e-06	ENSBTAG00000001725(CXCL10),ENSBTAG00000002088(IL36B),ENSBTAG00000004917(KLRK1),ENSBTAG00000005077(CXCL12),ENSBTAG00000006256(PTPRO),ENSBTAG00000009812(CXCL5),ENSBTAG00000016566(ITGA9),ENSBTAG00000019665(IL1RN),ENSBTAG00000019716(CXCL8),ENSBTAG00000021326(CCL20),ENSBTAG00000024869(CX3CL1),ENSBTAG00000027513(CXCL2),ENSBTAG00000037558(GRO1),ENSBTAG00000037778,ENSBTAG00000037811(CCL2),ENSBTAG00000053…
GO:0048523	BP	negative regulation of cellular process	1.4e-07	8.68e-06	ENSBTAG00000000095(CD274),ENSBTAG00000000163(DDIT4),ENSBTAG00000000436(TNFAIP3),ENSBTAG00000000745(AQP1),ENSBTAG00000001592(INSIG1),ENSBTAG00000001687(STC1),ENSBTAG00000001725(CXCL10),ENSBTAG00000001729(DUSP10),ENSBTAG00000002006(THBS1),ENSBTAG00000002062(TRPA1),ENSBTAG00000002335(HAND1),ENSBTAG00000002574(MYOZ2),ENSBTAG00000003045(BAMBI),ENSBTAG00000003313(TNFRSF9),ENSBTAG00000003396(MAFB),ENSBT…
GO:0051240	BP	positive regulation of multicellular organismal process	1.5e-07	9.2e-06	ENSBTAG00000000095(CD274),ENSBTAG00000000436(TNFAIP3),ENSBTAG00000000745(AQP1),ENSBTAG00000001729(DUSP10),ENSBTAG00000002006(THBS1),ENSBTAG00000002088(IL36B),ENSBTAG00000003045(BAMBI),ENSBTAG00000003319(FLRT3),ENSBTAG00000003791(LPAR3),ENSBTAG00000004555(LRP2),ENSBTAG00000004917(KLRK1),ENSBTAG00000006811(EPHA3),ENSBTAG00000007101(F3),ENSBTAG00000007636(IRAK3),ENSBTAG00000008096(EDN1),ENSBTAG00000…
GO:0006928	BP	movement of cell or subcellular component	1.6e-07	9.60674e-06	ENSBTAG00000000163(DDIT4),ENSBTAG00000000357(PRAG1),ENSBTAG00000000436(TNFAIP3),ENSBTAG00000000745(AQP1),ENSBTAG00000001687(STC1),ENSBTAG00000001725(CXCL10),ENSBTAG00000001729(DUSP10),ENSBTAG00000002006(THBS1),ENSBTAG00000002088(IL36B),ENSBTAG00000003045(BAMBI),ENSBTAG00000003319(FLRT3),ENSBTAG00000003505(DCN),ENSBTAG00000003650(NR4A2),ENSBTAG00000004917(KLRK1),ENSBTAG00000005077(CXCL12),ENSBTAG0…
GO:0048513	BP	animal organ development	1.6e-07	9.60674e-06	ENSBTAG00000000163(DDIT4),ENSBTAG00000000436(TNFAIP3),ENSBTAG00000000745(AQP1),ENSBTAG00000001592(INSIG1),ENSBTAG00000001687(STC1),ENSBTAG00000001729(DUSP10),ENSBTAG00000001785(TGM3),ENSBTAG00000002335(HAND1),ENSBTAG00000002574(MYOZ2),ENSBTAG00000003045(BAMBI),ENSBTAG00000003319(FLRT3),ENSBTAG00000003396(MAFB),ENSBTAG00000003650(NR4A2),ENSBTAG00000003711(EPAS1),ENSBTAG00000004555(LRP2),ENSBTAG000…
GO:0002460	BP	adaptive immune response based on somatic recombination of immune receptors built from immunoglobulin superfamily domains	1.7e-07	9.9967e-06	ENSBTAG00000000095(CD274),ENSBTAG00000000436(TNFAIP3),ENSBTAG00000004840(C1S),ENSBTAG00000007450(C2),ENSBTAG00000008612(C1R),ENSBTAG00000009493(BCL3),ENSBTAG00000010987(NFKBIZ),ENSBTAG00000011316(ZC3H12A),ENSBTAG00000012817(JAG1),ENSBTAG00000014921(IL6),ENSBTAG00000015520(SLC11A1),ENSBTAG00000017280(C3),ENSBTAG00000018422(RIPK3),ENSBTAG00000020736(CD40),ENSBTAG00000033748(IL18RAP),ENSBTAG00000038…
GO:0001944	BP	vasculature development	1.7e-07	9.9967e-06	ENSBTAG00000000745(AQP1),ENSBTAG00000002006(THBS1),ENSBTAG00000002335(HAND1),ENSBTAG00000003505(DCN),ENSBTAG00000003711(EPAS1),ENSBTAG00000004221(ESM1),ENSBTAG00000004555(LRP2),ENSBTAG00000006367(CTGF),ENSBTAG00000007101(F3),ENSBTAG00000007173(PDGFRA),ENSBTAG00000007348(STRA6),ENSBTAG00000008096(EDN1),ENSBTAG00000008441(SOCS3),ENSBTAG00000009206(FOXS1),ENSBTAG00000009292(TMEM100),ENSBTAG000000103…
GO:0097530	BP	granulocyte migration	1.9e-07	1.10588e-05	ENSBTAG00000001725(CXCL10),ENSBTAG00000002088(IL36B),ENSBTAG00000009812(CXCL5),ENSBTAG00000016566(ITGA9),ENSBTAG00000019665(IL1RN),ENSBTAG00000019716(CXCL8),ENSBTAG00000021326(CCL20),ENSBTAG00000024869(CX3CL1),ENSBTAG00000027513(CXCL2),ENSBTAG00000037558(GRO1),ENSBTAG00000037778,ENSBTAG00000037811(CCL2),ENSBTAG00000053649(CCL5)
GO:0010941	BP	regulation of cell death	2e-07	1.15232e-05	ENSBTAG00000000095(CD274),ENSBTAG00000000163(DDIT4),ENSBTAG00000000436(TNFAIP3),ENSBTAG00000000745(AQP1),ENSBTAG00000002006(THBS1),ENSBTAG00000003650(NR4A2),ENSBTAG00000004917(KLRK1),ENSBTAG00000005077(CXCL12),ENSBTAG00000005714(ACTC1),ENSBTAG00000006367(CTGF),ENSBTAG00000006599(INHBE),ENSBTAG00000007101(F3),ENSBTAG00000008441(SOCS3),ENSBTAG00000009493(BCL3),ENSBTAG00000010472(TNFAIP8L3),ENSBTAG0…
GO:0097529	BP	myeloid leukocyte migration	2.2e-07	1.25488e-05	ENSBTAG00000001725(CXCL10),ENSBTAG00000002088(IL36B),ENSBTAG00000005077(CXCL12),ENSBTAG00000006256(PTPRO),ENSBTAG00000009812(CXCL5),ENSBTAG00000016566(ITGA9),ENSBTAG00000019665(IL1RN),ENSBTAG00000019716(CXCL8),ENSBTAG00000021326(CCL20),ENSBTAG00000024869(CX3CL1),ENSBTAG00000027513(CXCL2),ENSBTAG00000037558(GRO1),ENSBTAG00000037778,ENSBTAG00000037811(CCL2),ENSBTAG00000053649(CCL5)
GO:0072358	BP	cardiovascular system development	2.5e-07	1.41188e-05	ENSBTAG00000000745(AQP1),ENSBTAG00000002006(THBS1),ENSBTAG00000002335(HAND1),ENSBTAG00000003505(DCN),ENSBTAG00000003711(EPAS1),ENSBTAG00000004221(ESM1),ENSBTAG00000004555(LRP2),ENSBTAG00000006367(CTGF),ENSBTAG00000007101(F3),ENSBTAG00000007173(PDGFRA),ENSBTAG00000007348(STRA6),ENSBTAG00000008096(EDN1),ENSBTAG00000008441(SOCS3),ENSBTAG00000009206(FOXS1),ENSBTAG00000009292(TMEM100),ENSBTAG000000103…
GO:0060326	BP	cell chemotaxis	3e-07	1.67765e-05	ENSBTAG00000001725(CXCL10),ENSBTAG00000002006(THBS1),ENSBTAG00000002088(IL36B),ENSBTAG00000004917(KLRK1),ENSBTAG00000005077(CXCL12),ENSBTAG00000006256(PTPRO),ENSBTAG00000007173(PDGFRA),ENSBTAG00000009812(CXCL5),ENSBTAG00000016566(ITGA9),ENSBTAG00000019665(IL1RN),ENSBTAG00000019716(CXCL8),ENSBTAG00000021326(CCL20),ENSBTAG00000024869(CX3CL1),ENSBTAG00000027513(CXCL2),ENSBTAG00000037558(GRO1),ENSBTA…
GO:0005515	MF	protein binding	3.8e-07	2.10439e-05	ENSBTAG00000000163(DDIT4),ENSBTAG00000000357(PRAG1),ENSBTAG00000000436(TNFAIP3),ENSBTAG00000000745(AQP1),ENSBTAG00000000818(PLEKHG7),ENSBTAG00000000942(SIPA1L2),ENSBTAG00000000986(USH1C),ENSBTAG00000000987(OTOG),ENSBTAG00000001687(STC1),ENSBTAG00000001725(CXCL10),ENSBTAG00000001729(DUSP10),ENSBTAG00000001985(SRMS),ENSBTAG00000002006(THBS1),ENSBTAG00000002062(TRPA1),ENSBTAG00000002088(IL36B),ENSBT…
GO:0001817	BP	regulation of cytokine production	3.9e-07	2.139e-05	ENSBTAG00000000095(CD274),ENSBTAG00000000436(TNFAIP3),ENSBTAG00000002006(THBS1),ENSBTAG00000002088(IL36B),ENSBTAG00000004826(ACP5),ENSBTAG00000004917(KLRK1),ENSBTAG00000007636(IRAK3),ENSBTAG00000009493(BCL3),ENSBTAG00000010349(IL1A),ENSBTAG00000011316(ZC3H12A),ENSBTAG00000012280(PGLYRP2),ENSBTAG00000014707(ISG15),ENSBTAG00000014921(IL6),ENSBTAG00000015032(CD14),ENSBTAG00000015520(SLC11A1),ENSBTAG…
GO:1901701	BP	cellular response to oxygen-containing compound	4.4e-07	2.3677e-05	ENSBTAG00000000095(CD274),ENSBTAG00000000163(DDIT4),ENSBTAG00000000436(TNFAIP3),ENSBTAG00000000745(AQP1),ENSBTAG00000001592(INSIG1),ENSBTAG00000001725(CXCL10),ENSBTAG00000002088(IL36B),ENSBTAG00000003650(NR4A2),ENSBTAG00000004917(KLRK1),ENSBTAG00000006811(EPHA3),ENSBTAG00000007173(PDGFRA),ENSBTAG00000008441(SOCS3),ENSBTAG00000009812(CXCL5),ENSBTAG00000011316(ZC3H12A),ENSBTAG00000014921(IL6),ENSBT…
GO:0031349	BP	positive regulation of defense response	4.4e-07	2.3677e-05	ENSBTAG00000000436(TNFAIP3),ENSBTAG00000004917(KLRK1),ENSBTAG00000007636(IRAK3),ENSBTAG00000010987(NFKBIZ),ENSBTAG00000012280(PGLYRP2),ENSBTAG00000014127(PTGS2),ENSBTAG00000014546(CLEC7A),ENSBTAG00000014921(IL6),ENSBTAG00000015032(CD14),ENSBTAG00000016683(NFKBIA),ENSBTAG00000017280(C3),ENSBTAG00000019872(PIK3AP1),ENSBTAG00000020936(NOD2),ENSBTAG00000021872(RASGRP1),ENSBTAG00000031231(IRF1),ENSBTA…
GO:0051247	BP	positive regulation of protein metabolic process	4.9e-07	2.61211e-05	ENSBTAG00000000436(TNFAIP3),ENSBTAG00000002006(THBS1),ENSBTAG00000002088(IL36B),ENSBTAG00000003737(SLC51B),ENSBTAG00000003791(LPAR3),ENSBTAG00000006367(CTGF),ENSBTAG00000006599(INHBE),ENSBTAG00000007101(F3),ENSBTAG00000007116(ARRDC3),ENSBTAG00000007173(PDGFRA),ENSBTAG00000008096(EDN1),ENSBTAG00000009493(BCL3),ENSBTAG00000010349(IL1A),ENSBTAG00000011140(FAM162A),ENSBTAG00000011316(ZC3H12A),ENSBTAG…
GO:0032502	BP	developmental process	5e-07	2.64074e-05	ENSBTAG00000000095(CD274),ENSBTAG00000000163(DDIT4),ENSBTAG00000000436(TNFAIP3),ENSBTAG00000000745(AQP1),ENSBTAG00000001249(SULT1B1),ENSBTAG00000001592(INSIG1),ENSBTAG00000001687(STC1),ENSBTAG00000001725(CXCL10),ENSBTAG00000001729(DUSP10),ENSBTAG00000001785(TGM3),ENSBTAG00000001985(SRMS),ENSBTAG00000002006(THBS1),ENSBTAG00000002335(HAND1),ENSBTAG00000002340(STEAP4),ENSBTAG00000002574(MYOZ2),ENSBT…
GO:0035556	BP	intracellular signal transduction	6.1e-07	3.19215e-05	ENSBTAG00000000163(DDIT4),ENSBTAG00000000436(TNFAIP3),ENSBTAG00000000745(AQP1),ENSBTAG00000000818(PLEKHG7),ENSBTAG00000000942(SIPA1L2),ENSBTAG00000001725(CXCL10),ENSBTAG00000001729(DUSP10),ENSBTAG00000002006(THBS1),ENSBTAG00000002088(IL36B),ENSBTAG00000002574(MYOZ2),ENSBTAG00000003505(DCN),ENSBTAG00000003791(LPAR3),ENSBTAG00000005077(CXCL12),ENSBTAG00000006261(GPR17),ENSBTAG00000006367(CTGF),ENSB…
GO:0042981	BP	regulation of apoptotic process	7.6e-07	3.94095e-05	ENSBTAG00000000095(CD274),ENSBTAG00000000436(TNFAIP3),ENSBTAG00000000745(AQP1),ENSBTAG00000002006(THBS1),ENSBTAG00000003650(NR4A2),ENSBTAG00000004917(KLRK1),ENSBTAG00000005077(CXCL12),ENSBTAG00000005714(ACTC1),ENSBTAG00000006599(INHBE),ENSBTAG00000007101(F3),ENSBTAG00000008441(SOCS3),ENSBTAG00000009493(BCL3),ENSBTAG00000010472(TNFAIP8L3),ENSBTAG00000011140(FAM162A),ENSBTAG00000011316(ZC3H12A),ENS…
GO:0009986	CC	cell surface	7.7e-07	3.95683e-05	ENSBTAG00000000095(CD274),ENSBTAG00000001725(CXCL10),ENSBTAG00000002006(THBS1),ENSBTAG00000003313(TNFRSF9),ENSBTAG00000004555(LRP2),ENSBTAG00000004917(KLRK1),ENSBTAG00000005077(CXCL12),ENSBTAG00000007101(F3),ENSBTAG00000007173(PDGFRA),ENSBTAG00000007273(TF),ENSBTAG00000007503(STRC),ENSBTAG00000008021,ENSBTAG00000009226(SCUBE3),ENSBTAG00000011515(SELL),ENSBTAG00000013462(L1CAM),ENSBTAG00000014645(…
GO:1902533	BP	positive regulation of intracellular signal transduction	7.8e-07	3.97243e-05	ENSBTAG00000001725(CXCL10),ENSBTAG00000002006(THBS1),ENSBTAG00000002088(IL36B),ENSBTAG00000003505(DCN),ENSBTAG00000003791(LPAR3),ENSBTAG00000006261(GPR17),ENSBTAG00000006367(CTGF),ENSBTAG00000007101(F3),ENSBTAG00000007173(PDGFRA),ENSBTAG00000008096(EDN1),ENSBTAG00000008376(MYORG),ENSBTAG00000011316(ZC3H12A),ENSBTAG00000012519(XDH),ENSBTAG00000013860(GADD45A),ENSBTAG00000014020(RTKN2),ENSBTAG00000…
GO:0002253	BP	activation of immune response	7.9e-07	3.98775e-05	ENSBTAG00000000436(TNFAIP3),ENSBTAG00000004840(C1S),ENSBTAG00000004917(KLRK1),ENSBTAG00000006864,ENSBTAG00000007450(C2),ENSBTAG00000007636(IRAK3),ENSBTAG00000008612(C1R),ENSBTAG00000010987(NFKBIZ),ENSBTAG00000011316(ZC3H12A),ENSBTAG00000012280(PGLYRP2),ENSBTAG00000014546(CLEC7A),ENSBTAG00000015032(CD14),ENSBTAG00000016267(SERPING1),ENSBTAG00000016683(NFKBIA),ENSBTAG00000017280(C3),ENSBTAG00000019…
GO:0065007	BP	biological regulation	9.2e-07	4.60323e-05	ENSBTAG00000000095(CD274),ENSBTAG00000000163(DDIT4),ENSBTAG00000000357(PRAG1),ENSBTAG00000000436(TNFAIP3),ENSBTAG00000000536(ZNF395),ENSBTAG00000000745(AQP1),ENSBTAG00000000818(PLEKHG7),ENSBTAG00000000942(SIPA1L2),ENSBTAG00000000986(USH1C),ENSBTAG00000001249(SULT1B1),ENSBTAG00000001592(INSIG1),ENSBTAG00000001687(STC1),ENSBTAG00000001725(CXCL10),ENSBTAG00000001729(DUSP10),ENSBTAG00000001803(FHL5),…
GO:0048856	BP	anatomical structure development	9.3e-07	4.6128e-05	ENSBTAG00000000095(CD274),ENSBTAG00000000163(DDIT4),ENSBTAG00000000436(TNFAIP3),ENSBTAG00000000745(AQP1),ENSBTAG00000001249(SULT1B1),ENSBTAG00000001592(INSIG1),ENSBTAG00000001687(STC1),ENSBTAG00000001725(CXCL10),ENSBTAG00000001729(DUSP10),ENSBTAG00000001785(TGM3),ENSBTAG00000002006(THBS1),ENSBTAG00000002335(HAND1),ENSBTAG00000002574(MYOZ2),ENSBTAG00000003045(BAMBI),ENSBTAG00000003319(FLRT3),ENSBT…
GO:0001775	BP	cell activation	1.1e-06	5.31729e-05	ENSBTAG00000000095(CD274),ENSBTAG00000000436(TNFAIP3),ENSBTAG00000001725(CXCL10),ENSBTAG00000001729(DUSP10),ENSBTAG00000002006(THBS1),ENSBTAG00000003396(MAFB),ENSBTAG00000004917(KLRK1),ENSBTAG00000007173(PDGFRA),ENSBTAG00000009493(BCL3),ENSBTAG00000009812(CXCL5),ENSBTAG00000010987(NFKBIZ),ENSBTAG00000011316(ZC3H12A),ENSBTAG00000012074(MYB),ENSBTAG00000012265(VWF),ENSBTAG00000012280(PGLYRP2),ENSBT…
GO:0043067	BP	regulation of programmed cell death	1.1e-06	5.31729e-05	ENSBTAG00000000095(CD274),ENSBTAG00000000436(TNFAIP3),ENSBTAG00000000745(AQP1),ENSBTAG00000002006(THBS1),ENSBTAG00000003650(NR4A2),ENSBTAG00000004917(KLRK1),ENSBTAG00000005077(CXCL12),ENSBTAG00000005714(ACTC1),ENSBTAG00000006599(INHBE),ENSBTAG00000007101(F3),ENSBTAG00000008441(SOCS3),ENSBTAG00000009493(BCL3),ENSBTAG00000010472(TNFAIP8L3),ENSBTAG00000011140(FAM162A),ENSBTAG00000011316(ZC3H12A),ENS…
GO:0009615	BP	response to virus	1.1e-06	5.31729e-05	ENSBTAG00000000163(DDIT4),ENSBTAG00000001725(CXCL10),ENSBTAG00000008021,ENSBTAG00000009493(BCL3),ENSBTAG00000011316(ZC3H12A),ENSBTAG00000014707(ISG15),ENSBTAG00000014921(IL6),ENSBTAG00000019437(SLFN11),ENSBTAG00000020736(CD40),ENSBTAG00000024105(BCL2L11),ENSBTAG00000030913(MX1),ENSBTAG00000031231(IRF1),ENSBTAG00000039861(OAS1Y),ENSBTAG00000045588,ENSBTAG00000053649(CCL5),ENSBTAG00000053806,ENSBTA…
GO:0009653	BP	anatomical structure morphogenesis	1.2e-06	5.75193e-05	ENSBTAG00000000436(TNFAIP3),ENSBTAG00000000745(AQP1),ENSBTAG00000001592(INSIG1),ENSBTAG00000001687(STC1),ENSBTAG00000001725(CXCL10),ENSBTAG00000002006(THBS1),ENSBTAG00000002335(HAND1),ENSBTAG00000002574(MYOZ2),ENSBTAG00000003045(BAMBI),ENSBTAG00000003319(FLRT3),ENSBTAG00000003396(MAFB),ENSBTAG00000003505(DCN),ENSBTAG00000003650(NR4A2),ENSBTAG00000003711(EPAS1),ENSBTAG00000003791(LPAR3),ENSBTAG000…
GO:0006935	BP	chemotaxis	1.3e-06	6.12826e-05	ENSBTAG00000001725(CXCL10),ENSBTAG00000002006(THBS1),ENSBTAG00000002088(IL36B),ENSBTAG00000003319(FLRT3),ENSBTAG00000004917(KLRK1),ENSBTAG00000005077(CXCL12),ENSBTAG00000006256(PTPRO),ENSBTAG00000006811(EPHA3),ENSBTAG00000007173(PDGFRA),ENSBTAG00000009812(CXCL5),ENSBTAG00000013462(L1CAM),ENSBTAG00000014645(CNTN2),ENSBTAG00000016566(ITGA9),ENSBTAG00000016800(SEMA6D),ENSBTAG00000019665(IL1RN),ENSBT…
GO:0001934	BP	positive regulation of protein phosphorylation	1.3e-06	6.12826e-05	ENSBTAG00000002006(THBS1),ENSBTAG00000002088(IL36B),ENSBTAG00000003791(LPAR3),ENSBTAG00000006367(CTGF),ENSBTAG00000006599(INHBE),ENSBTAG00000007173(PDGFRA),ENSBTAG00000008096(EDN1),ENSBTAG00000011316(ZC3H12A),ENSBTAG00000011600(MAP3K8),ENSBTAG00000011640(PLPP3),ENSBTAG00000012519(XDH),ENSBTAG00000013860(GADD45A),ENSBTAG00000014127(PTGS2),ENSBTAG00000014921(IL6),ENSBTAG00000015520(SLC11A1),ENSBTAG…
GO:0098772	MF	molecular function regulator	1.4e-06	6.38848e-05	ENSBTAG00000000818(PLEKHG7),ENSBTAG00000000942(SIPA1L2),ENSBTAG00000001687(STC1),ENSBTAG00000001725(CXCL10),ENSBTAG00000002088(IL36B),ENSBTAG00000003319(FLRT3),ENSBTAG00000005077(CXCL12),ENSBTAG00000006439(DOCK11),ENSBTAG00000006599(INHBE),ENSBTAG00000006864,ENSBTAG00000007531(NCF4),ENSBTAG00000008021,ENSBTAG00000008096(EDN1),ENSBTAG00000008441(SOCS3),ENSBTAG00000009812(CXCL5),ENSBTAG00000010349(…
GO:0042330	BP	taxis	1.4e-06	6.38848e-05	ENSBTAG00000001725(CXCL10),ENSBTAG00000002006(THBS1),ENSBTAG00000002088(IL36B),ENSBTAG00000003319(FLRT3),ENSBTAG00000004917(KLRK1),ENSBTAG00000005077(CXCL12),ENSBTAG00000006256(PTPRO),ENSBTAG00000006811(EPHA3),ENSBTAG00000007173(PDGFRA),ENSBTAG00000009812(CXCL5),ENSBTAG00000013462(L1CAM),ENSBTAG00000014645(CNTN2),ENSBTAG00000016566(ITGA9),ENSBTAG00000016800(SEMA6D),ENSBTAG00000019665(IL1RN),ENSBT…
GO:0051241	BP	negative regulation of multicellular organismal process	1.4e-06	6.38848e-05	ENSBTAG00000000095(CD274),ENSBTAG00000000436(TNFAIP3),ENSBTAG00000001687(STC1),ENSBTAG00000001729(DUSP10),ENSBTAG00000002006(THBS1),ENSBTAG00000003396(MAFB),ENSBTAG00000003505(DCN),ENSBTAG00000004826(ACP5),ENSBTAG00000006256(PTPRO),ENSBTAG00000007116(ARRDC3),ENSBTAG00000007173(PDGFRA),ENSBTAG00000007423(TNFRSF11B),ENSBTAG00000007636(IRAK3),ENSBTAG00000009017(NR5A1),ENSBTAG00000009493(BCL3),ENSBTA…
GO:0010942	BP	positive regulation of cell death	1.4e-06	6.38848e-05	ENSBTAG00000000095(CD274),ENSBTAG00000000163(DDIT4),ENSBTAG00000002006(THBS1),ENSBTAG00000004917(KLRK1),ENSBTAG00000007101(F3),ENSBTAG00000011140(FAM162A),ENSBTAG00000011316(ZC3H12A),ENSBTAG00000012180(BMF),ENSBTAG00000012519(XDH),ENSBTAG00000013860(GADD45A),ENSBTAG00000013888(FOXA1),ENSBTAG00000014921(IL6),ENSBTAG00000015369(MLLT11),ENSBTAG00000018016(NUPR1),ENSBTAG00000018422(RIPK3),ENSBTAG0000…
GO:0002250	BP	adaptive immune response	1.5e-06	6.68437e-05	ENSBTAG00000000095(CD274),ENSBTAG00000000436(TNFAIP3),ENSBTAG00000001729(DUSP10),ENSBTAG00000004840(C1S),ENSBTAG00000007450(C2),ENSBTAG00000008612(C1R),ENSBTAG00000009493(BCL3),ENSBTAG00000010987(NFKBIZ),ENSBTAG00000011316(ZC3H12A),ENSBTAG00000012817(JAG1),ENSBTAG00000014921(IL6),ENSBTAG00000015520(SLC11A1),ENSBTAG00000017280(C3),ENSBTAG00000018422(RIPK3),ENSBTAG00000020736(CD40),ENSBTAG000000337…
GO:0031401	BP	positive regulation of protein modification process	1.5e-06	6.68437e-05	ENSBTAG00000002006(THBS1),ENSBTAG00000002088(IL36B),ENSBTAG00000003737(SLC51B),ENSBTAG00000003791(LPAR3),ENSBTAG00000006367(CTGF),ENSBTAG00000006599(INHBE),ENSBTAG00000007116(ARRDC3),ENSBTAG00000007173(PDGFRA),ENSBTAG00000008096(EDN1),ENSBTAG00000011316(ZC3H12A),ENSBTAG00000011600(MAP3K8),ENSBTAG00000011640(PLPP3),ENSBTAG00000012074(MYB),ENSBTAG00000012519(XDH),ENSBTAG00000013860(GADD45A),ENSBTAG…
GO:0008219	BP	cell death	1.5e-06	6.68437e-05	ENSBTAG00000000095(CD274),ENSBTAG00000000163(DDIT4),ENSBTAG00000000436(TNFAIP3),ENSBTAG00000000745(AQP1),ENSBTAG00000002006(THBS1),ENSBTAG00000003313(TNFRSF9),ENSBTAG00000003650(NR4A2),ENSBTAG00000004917(KLRK1),ENSBTAG00000005077(CXCL12),ENSBTAG00000005714(ACTC1),ENSBTAG00000006367(CTGF),ENSBTAG00000006599(INHBE),ENSBTAG00000007101(F3),ENSBTAG00000007423(TNFRSF11B),ENSBTAG00000008441(SOCS3),ENSBT…
GO:0006956	BP	complement activation	1.6e-06	7.07473e-05	ENSBTAG00000004840(C1S),ENSBTAG00000006864,ENSBTAG00000007450(C2),ENSBTAG00000008612(C1R),ENSBTAG00000016267(SERPING1),ENSBTAG00000017280(C3),ENSBTAG00000037533(C4A),ENSBTAG00000046158(CFB)
GO:0032270	BP	positive regulation of cellular protein metabolic process	1.9e-06	8.33662e-05	ENSBTAG00000000436(TNFAIP3),ENSBTAG00000002006(THBS1),ENSBTAG00000002088(IL36B),ENSBTAG00000003737(SLC51B),ENSBTAG00000003791(LPAR3),ENSBTAG00000006367(CTGF),ENSBTAG00000006599(INHBE),ENSBTAG00000007101(F3),ENSBTAG00000007116(ARRDC3),ENSBTAG00000007173(PDGFRA),ENSBTAG00000008096(EDN1),ENSBTAG00000009493(BCL3),ENSBTAG00000011140(FAM162A),ENSBTAG00000011316(ZC3H12A),ENSBTAG00000011600(MAP3K8),ENSBT…
GO:0048522	BP	positive regulation of cellular process	2e-06	8.7084e-05	ENSBTAG00000000095(CD274),ENSBTAG00000000163(DDIT4),ENSBTAG00000000436(TNFAIP3),ENSBTAG00000000745(AQP1),ENSBTAG00000001592(INSIG1),ENSBTAG00000001725(CXCL10),ENSBTAG00000001729(DUSP10),ENSBTAG00000001803(FHL5),ENSBTAG00000002006(THBS1),ENSBTAG00000002088(IL36B),ENSBTAG00000002335(HAND1),ENSBTAG00000003045(BAMBI),ENSBTAG00000003319(FLRT3),ENSBTAG00000003396(MAFB),ENSBTAG00000003505(DCN),ENSBTAG00…
GO:0012501	BP	programmed cell death	2.4e-06	0.000102929	ENSBTAG00000000095(CD274),ENSBTAG00000000163(DDIT4),ENSBTAG00000000436(TNFAIP3),ENSBTAG00000000745(AQP1),ENSBTAG00000002006(THBS1),ENSBTAG00000003313(TNFRSF9),ENSBTAG00000003650(NR4A2),ENSBTAG00000004917(KLRK1),ENSBTAG00000005077(CXCL12),ENSBTAG00000005714(ACTC1),ENSBTAG00000006599(INHBE),ENSBTAG00000007101(F3),ENSBTAG00000007423(TNFRSF11B),ENSBTAG00000008441(SOCS3),ENSBTAG00000009493(BCL3),ENSBT…
GO:0009968	BP	negative regulation of signal transduction	2.4e-06	0.000102929	ENSBTAG00000000163(DDIT4),ENSBTAG00000000436(TNFAIP3),ENSBTAG00000001592(INSIG1),ENSBTAG00000001729(DUSP10),ENSBTAG00000002006(THBS1),ENSBTAG00000002574(MYOZ2),ENSBTAG00000003045(BAMBI),ENSBTAG00000003505(DCN),ENSBTAG00000003650(NR4A2),ENSBTAG00000004555(LRP2),ENSBTAG00000005077(CXCL12),ENSBTAG00000006256(PTPRO),ENSBTAG00000007116(ARRDC3),ENSBTAG00000007636(IRAK3),ENSBTAG00000008441(SOCS3),ENSBTA…
GO:0045088	BP	regulation of innate immune response	2.7e-06	0.000114931	ENSBTAG00000000436(TNFAIP3),ENSBTAG00000001729(DUSP10),ENSBTAG00000004917(KLRK1),ENSBTAG00000007636(IRAK3),ENSBTAG00000012280(PGLYRP2),ENSBTAG00000014546(CLEC7A),ENSBTAG00000015032(CD14),ENSBTAG00000016267(SERPING1),ENSBTAG00000016683(NFKBIA),ENSBTAG00000019872(PIK3AP1),ENSBTAG00000020936(NOD2),ENSBTAG00000021872(RASGRP1),ENSBTAG00000031231(IRF1),ENSBTAG00000033748(IL18RAP),ENSBTAG00000047902(ULB…
GO:0006915	BP	apoptotic process	2.9e-06	0.00012253	ENSBTAG00000000095(CD274),ENSBTAG00000000163(DDIT4),ENSBTAG00000000436(TNFAIP3),ENSBTAG00000000745(AQP1),ENSBTAG00000002006(THBS1),ENSBTAG00000003313(TNFRSF9),ENSBTAG00000003650(NR4A2),ENSBTAG00000004917(KLRK1),ENSBTAG00000005077(CXCL12),ENSBTAG00000005714(ACTC1),ENSBTAG00000006599(INHBE),ENSBTAG00000007101(F3),ENSBTAG00000007423(TNFRSF11B),ENSBTAG00000008441(SOCS3),ENSBTAG00000009493(BCL3),ENSBT…
GO:0032102	BP	negative regulation of response to external stimulus	3.4e-06	0.000141559	ENSBTAG00000000436(TNFAIP3),ENSBTAG00000001729(DUSP10),ENSBTAG00000002006(THBS1),ENSBTAG00000004826(ACP5),ENSBTAG00000004917(KLRK1),ENSBTAG00000006261(GPR17),ENSBTAG00000007173(PDGFRA),ENSBTAG00000008441(SOCS3),ENSBTAG00000011316(ZC3H12A),ENSBTAG00000011461(ADORA1),ENSBTAG00000016800(SEMA6D),ENSBTAG00000018164(FNDC4),ENSBTAG00000021933(ALOX12),ENSBTAG00000031669(CTNNA2),ENSBTAG00000037811(CCL2),E…
GO:0042327	BP	positive regulation of phosphorylation	3.4e-06	0.000141559	ENSBTAG00000002006(THBS1),ENSBTAG00000002088(IL36B),ENSBTAG00000003791(LPAR3),ENSBTAG00000006367(CTGF),ENSBTAG00000006599(INHBE),ENSBTAG00000007173(PDGFRA),ENSBTAG00000008096(EDN1),ENSBTAG00000011316(ZC3H12A),ENSBTAG00000011600(MAP3K8),ENSBTAG00000011640(PLPP3),ENSBTAG00000012519(XDH),ENSBTAG00000013860(GADD45A),ENSBTAG00000014127(PTGS2),ENSBTAG00000014921(IL6),ENSBTAG00000015520(SLC11A1),ENSBTAG…
GO:0043408	BP	regulation of MAPK cascade	4e-06	0.000164144	ENSBTAG00000001729(DUSP10),ENSBTAG00000002006(THBS1),ENSBTAG00000002088(IL36B),ENSBTAG00000003791(LPAR3),ENSBTAG00000006367(CTGF),ENSBTAG00000006599(INHBE),ENSBTAG00000007173(PDGFRA),ENSBTAG00000007636(IRAK3),ENSBTAG00000008096(EDN1),ENSBTAG00000011316(ZC3H12A),ENSBTAG00000012519(XDH),ENSBTAG00000013860(GADD45A),ENSBTAG00000014921(IL6),ENSBTAG00000017285(FGF19),ENSBTAG00000017866(CD36),ENSBTAG000…
GO:0010648	BP	negative regulation of cell communication	4e-06	0.000164144	ENSBTAG00000000163(DDIT4),ENSBTAG00000000436(TNFAIP3),ENSBTAG00000001592(INSIG1),ENSBTAG00000001729(DUSP10),ENSBTAG00000002006(THBS1),ENSBTAG00000002574(MYOZ2),ENSBTAG00000003045(BAMBI),ENSBTAG00000003505(DCN),ENSBTAG00000003650(NR4A2),ENSBTAG00000004555(LRP2),ENSBTAG00000005077(CXCL12),ENSBTAG00000006256(PTPRO),ENSBTAG00000007116(ARRDC3),ENSBTAG00000007636(IRAK3),ENSBTAG00000008441(SOCS3),ENSBTA…
GO:0030154	BP	cell differentiation	4.1e-06	0.000167046	ENSBTAG00000000163(DDIT4),ENSBTAG00000001249(SULT1B1),ENSBTAG00000001592(INSIG1),ENSBTAG00000001687(STC1),ENSBTAG00000001725(CXCL10),ENSBTAG00000001729(DUSP10),ENSBTAG00000001785(TGM3),ENSBTAG00000001985(SRMS),ENSBTAG00000002335(HAND1),ENSBTAG00000002340(STEAP4),ENSBTAG00000002574(MYOZ2),ENSBTAG00000003045(BAMBI),ENSBTAG00000003319(FLRT3),ENSBTAG00000003396(MAFB),ENSBTAG00000003650(NR4A2),ENSBTAG…
GO:0098609	BP	cell-cell adhesion	4.2e-06	0.00016871	ENSBTAG00000000095(CD274),ENSBTAG00000001729(DUSP10),ENSBTAG00000003319(FLRT3),ENSBTAG00000005077(CXCL12),ENSBTAG00000007173(PDGFRA),ENSBTAG00000007773(VCAM1),ENSBTAG00000010987(NFKBIZ),ENSBTAG00000011316(ZC3H12A),ENSBTAG00000011515(SELL),ENSBTAG00000011640(PLPP3),ENSBTAG00000012074(MYB),ENSBTAG00000012817(JAG1),ENSBTAG00000012848(PTPRU),ENSBTAG00000013148(CLDN1),ENSBTAG00000013462(L1CAM),ENSBTAG…
GO:0051246	BP	regulation of protein metabolic process	4.2e-06	0.00016871	ENSBTAG00000000163(DDIT4),ENSBTAG00000000436(TNFAIP3),ENSBTAG00000001729(DUSP10),ENSBTAG00000002006(THBS1),ENSBTAG00000002088(IL36B),ENSBTAG00000003737(SLC51B),ENSBTAG00000003791(LPAR3),ENSBTAG00000006367(CTGF),ENSBTAG00000006599(INHBE),ENSBTAG00000006864,ENSBTAG00000007101(F3),ENSBTAG00000007116(ARRDC3),ENSBTAG00000007173(PDGFRA),ENSBTAG00000007636(IRAK3),ENSBTAG00000008021,ENSBTAG00000008096(ED…
GO:0032879	BP	regulation of localization	4.3e-06	0.000170328	ENSBTAG00000000095(CD274),ENSBTAG00000000436(TNFAIP3),ENSBTAG00000000745(AQP1),ENSBTAG00000001592(INSIG1),ENSBTAG00000001687(STC1),ENSBTAG00000001725(CXCL10),ENSBTAG00000001729(DUSP10),ENSBTAG00000001899(KCNH7),ENSBTAG00000002006(THBS1),ENSBTAG00000002062(TRPA1),ENSBTAG00000003505(DCN),ENSBTAG00000003737(SLC51B),ENSBTAG00000004917(KLRK1),ENSBTAG00000005077(CXCL12),ENSBTAG00000005917(PARD6G),ENSBT…
GO:0023057	BP	negative regulation of signaling	4.3e-06	0.000170328	ENSBTAG00000000163(DDIT4),ENSBTAG00000000436(TNFAIP3),ENSBTAG00000001592(INSIG1),ENSBTAG00000001729(DUSP10),ENSBTAG00000002006(THBS1),ENSBTAG00000002574(MYOZ2),ENSBTAG00000003045(BAMBI),ENSBTAG00000003505(DCN),ENSBTAG00000003650(NR4A2),ENSBTAG00000004555(LRP2),ENSBTAG00000005077(CXCL12),ENSBTAG00000006256(PTPRO),ENSBTAG00000007116(ARRDC3),ENSBTAG00000007636(IRAK3),ENSBTAG00000008441(SOCS3),ENSBTA…
GO:0009612	BP	response to mechanical stimulus	4.7e-06	0.000184888	ENSBTAG00000000745(AQP1),ENSBTAG00000002062(TRPA1),ENSBTAG00000007348(STRA6),ENSBTAG00000007503(STRC),ENSBTAG00000013860(GADD45A),ENSBTAG00000016683(NFKBIA),ENSBTAG00000018223(CHI3L1),ENSBTAG00000020736(CD40),ENSBTAG00000021717(BDKRB2),ENSBTAG00000031231(IRF1),ENSBTAG00000032821(SCEL)
GO:0051607	BP	defense response to virus	4.9e-06	0.000191436	ENSBTAG00000000163(DDIT4),ENSBTAG00000001725(CXCL10),ENSBTAG00000008021,ENSBTAG00000011316(ZC3H12A),ENSBTAG00000014707(ISG15),ENSBTAG00000014921(IL6),ENSBTAG00000019437(SLFN11),ENSBTAG00000020736(CD40),ENSBTAG00000030913(MX1),ENSBTAG00000031231(IRF1),ENSBTAG00000039861(OAS1Y),ENSBTAG00000045588,ENSBTAG00000053806,ENSBTAG00000053807
GO:2000026	BP	regulation of multicellular organismal development	5e-06	0.000194014	ENSBTAG00000000095(CD274),ENSBTAG00000000436(TNFAIP3),ENSBTAG00000000745(AQP1),ENSBTAG00000001725(CXCL10),ENSBTAG00000001729(DUSP10),ENSBTAG00000002006(THBS1),ENSBTAG00000003045(BAMBI),ENSBTAG00000003319(FLRT3),ENSBTAG00000003396(MAFB),ENSBTAG00000003505(DCN),ENSBTAG00000003791(LPAR3),ENSBTAG00000004555(LRP2),ENSBTAG00000006367(CTGF),ENSBTAG00000006811(EPHA3),ENSBTAG00000007101(F3),ENSBTAG0000000…
GO:0008283	BP	cell proliferation	5.5e-06	0.000211973	ENSBTAG00000000095(CD274),ENSBTAG00000000163(DDIT4),ENSBTAG00000000436(TNFAIP3),ENSBTAG00000000745(AQP1),ENSBTAG00000001687(STC1),ENSBTAG00000001725(CXCL10),ENSBTAG00000001729(DUSP10),ENSBTAG00000002006(THBS1),ENSBTAG00000003045(BAMBI),ENSBTAG00000003313(TNFRSF9),ENSBTAG00000004221(ESM1),ENSBTAG00000004555(LRP2),ENSBTAG00000004694(RPGRIP1),ENSBTAG00000006367(CTGF),ENSBTAG00000006619(MATK),ENSBTAG…
GO:0043065	BP	positive regulation of apoptotic process	5.9e-06	0.000224357	ENSBTAG00000000095(CD274),ENSBTAG00000002006(THBS1),ENSBTAG00000004917(KLRK1),ENSBTAG00000007101(F3),ENSBTAG00000011140(FAM162A),ENSBTAG00000011316(ZC3H12A),ENSBTAG00000012180(BMF),ENSBTAG00000012519(XDH),ENSBTAG00000013860(GADD45A),ENSBTAG00000013888(FOXA1),ENSBTAG00000014921(IL6),ENSBTAG00000015369(MLLT11),ENSBTAG00000018016(NUPR1),ENSBTAG00000018422(RIPK3),ENSBTAG00000020638(TIMP3),ENSBTAG0000…
GO:0043410	BP	positive regulation of MAPK cascade	5.9e-06	0.000224357	ENSBTAG00000002006(THBS1),ENSBTAG00000002088(IL36B),ENSBTAG00000003791(LPAR3),ENSBTAG00000006367(CTGF),ENSBTAG00000007173(PDGFRA),ENSBTAG00000008096(EDN1),ENSBTAG00000011316(ZC3H12A),ENSBTAG00000012519(XDH),ENSBTAG00000013860(GADD45A),ENSBTAG00000014921(IL6),ENSBTAG00000017285(FGF19),ENSBTAG00000017866(CD36),ENSBTAG00000018223(CHI3L1),ENSBTAG00000019665(IL1RN),ENSBTAG00000020736(CD40),ENSBTAG0000…
GO:0010562	BP	positive regulation of phosphorus metabolic process	6.4e-06	0.000240168	ENSBTAG00000002006(THBS1),ENSBTAG00000002088(IL36B),ENSBTAG00000003791(LPAR3),ENSBTAG00000006367(CTGF),ENSBTAG00000006599(INHBE),ENSBTAG00000007173(PDGFRA),ENSBTAG00000008096(EDN1),ENSBTAG00000011316(ZC3H12A),ENSBTAG00000011600(MAP3K8),ENSBTAG00000011640(PLPP3),ENSBTAG00000012519(XDH),ENSBTAG00000013860(GADD45A),ENSBTAG00000014127(PTGS2),ENSBTAG00000014921(IL6),ENSBTAG00000015520(SLC11A1),ENSBTAG…
GO:0045937	BP	positive regulation of phosphate metabolic process	6.4e-06	0.000240168	ENSBTAG00000002006(THBS1),ENSBTAG00000002088(IL36B),ENSBTAG00000003791(LPAR3),ENSBTAG00000006367(CTGF),ENSBTAG00000006599(INHBE),ENSBTAG00000007173(PDGFRA),ENSBTAG00000008096(EDN1),ENSBTAG00000011316(ZC3H12A),ENSBTAG00000011600(MAP3K8),ENSBTAG00000011640(PLPP3),ENSBTAG00000012519(XDH),ENSBTAG00000013860(GADD45A),ENSBTAG00000014127(PTGS2),ENSBTAG00000014921(IL6),ENSBTAG00000015520(SLC11A1),ENSBTAG…
GO:0043068	BP	positive regulation of programmed cell death	6.7e-06	0.000249783	ENSBTAG00000000095(CD274),ENSBTAG00000002006(THBS1),ENSBTAG00000004917(KLRK1),ENSBTAG00000007101(F3),ENSBTAG00000011140(FAM162A),ENSBTAG00000011316(ZC3H12A),ENSBTAG00000012180(BMF),ENSBTAG00000012519(XDH),ENSBTAG00000013860(GADD45A),ENSBTAG00000013888(FOXA1),ENSBTAG00000014921(IL6),ENSBTAG00000015369(MLLT11),ENSBTAG00000018016(NUPR1),ENSBTAG00000018422(RIPK3),ENSBTAG00000020638(TIMP3),ENSBTAG0000…
GO:0048869	BP	cellular developmental process	7.6e-06	0.000281496	ENSBTAG00000000163(DDIT4),ENSBTAG00000001249(SULT1B1),ENSBTAG00000001592(INSIG1),ENSBTAG00000001687(STC1),ENSBTAG00000001725(CXCL10),ENSBTAG00000001729(DUSP10),ENSBTAG00000001785(TGM3),ENSBTAG00000001985(SRMS),ENSBTAG00000002335(HAND1),ENSBTAG00000002340(STEAP4),ENSBTAG00000002574(MYOZ2),ENSBTAG00000003045(BAMBI),ENSBTAG00000003319(FLRT3),ENSBTAG00000003396(MAFB),ENSBTAG00000003650(NR4A2),ENSBTAG…
GO:0050878	BP	regulation of body fluid levels	8.2e-06	0.00030176	ENSBTAG00000000745(AQP1),ENSBTAG00000002006(THBS1),ENSBTAG00000006256(PTPRO),ENSBTAG00000007101(F3),ENSBTAG00000007173(PDGFRA),ENSBTAG00000008096(EDN1),ENSBTAG00000011461(ADORA1),ENSBTAG00000012265(VWF),ENSBTAG00000012519(XDH),ENSBTAG00000013148(CLDN1),ENSBTAG00000016267(SERPING1),ENSBTAG00000020755(SELP),ENSBTAG00000020848(PIK3CG),ENSBTAG00000020935(HIF1A),ENSBTAG00000021933(ALOX12),ENSBTAG00000…
GO:0019730	BP	antimicrobial humoral response	8.9e-06	0.000325421	ENSBTAG00000001725(CXCL10),ENSBTAG00000009493(BCL3),ENSBTAG00000009812(CXCL5),ENSBTAG00000012280(PGLYRP2),ENSBTAG00000019716(CXCL8),ENSBTAG00000027513(CXCL2),ENSBTAG00000037558(GRO1),ENSBTAG00000037778
GO:1904018	BP	positive regulation of vasculature development	9.2e-06	0.000334247	ENSBTAG00000000745(AQP1),ENSBTAG00000002006(THBS1),ENSBTAG00000007101(F3),ENSBTAG00000009292(TMEM100),ENSBTAG00000010349(IL1A),ENSBTAG00000011316(ZC3H12A),ENSBTAG00000017280(C3),ENSBTAG00000018223(CHI3L1),ENSBTAG00000019716(CXCL8),ENSBTAG00000020736(CD40),ENSBTAG00000020935(HIF1A),ENSBTAG00000050495(GREM1)
GO:0048646	BP	anatomical structure formation involved in morphogenesis	9.8e-06	0.000353792	ENSBTAG00000000436(TNFAIP3),ENSBTAG00000000745(AQP1),ENSBTAG00000001725(CXCL10),ENSBTAG00000002006(THBS1),ENSBTAG00000002335(HAND1),ENSBTAG00000002574(MYOZ2),ENSBTAG00000003396(MAFB),ENSBTAG00000003505(DCN),ENSBTAG00000003711(EPAS1),ENSBTAG00000004221(ESM1),ENSBTAG00000004555(LRP2),ENSBTAG00000005714(ACTC1),ENSBTAG00000005738(ATP8B1),ENSBTAG00000006367(CTGF),ENSBTAG00000007101(F3),ENSBTAG00000007…
GO:0051049	BP	regulation of transport	9.9e-06	0.000354286	ENSBTAG00000000095(CD274),ENSBTAG00000000436(TNFAIP3),ENSBTAG00000000745(AQP1),ENSBTAG00000001592(INSIG1),ENSBTAG00000001687(STC1),ENSBTAG00000001725(CXCL10),ENSBTAG00000001899(KCNH7),ENSBTAG00000002006(THBS1),ENSBTAG00000003737(SLC51B),ENSBTAG00000006811(EPHA3),ENSBTAG00000007273(TF),ENSBTAG00000007450(C2),ENSBTAG00000008096(EDN1),ENSBTAG00000009012(PTX3),ENSBTAG00000010349(IL1A),ENSBTAG00000011…
GO:0072376	BP	protein activation cascade	1e-05	0.000354286	ENSBTAG00000004840(C1S),ENSBTAG00000006864,ENSBTAG00000007450(C2),ENSBTAG00000008612(C1R),ENSBTAG00000016267(SERPING1),ENSBTAG00000017280(C3),ENSBTAG00000037533(C4A),ENSBTAG00000046158(CFB)
GO:0005886	CC	plasma membrane	1e-05	0.000354286	ENSBTAG00000000053(FILIP1),ENSBTAG00000000095(CD274),ENSBTAG00000000745(AQP1),ENSBTAG00000001725(CXCL10),ENSBTAG00000001785(TGM3),ENSBTAG00000001899(KCNH7),ENSBTAG00000001985(SRMS),ENSBTAG00000002006(THBS1),ENSBTAG00000002062(TRPA1),ENSBTAG00000002340(STEAP4),ENSBTAG00000002585(SLC16A2),ENSBTAG00000003045(BAMBI),ENSBTAG00000003074(SLC16A6),ENSBTAG00000003290(SLC9A7),ENSBTAG00000003313(TNFRSF9),EN…
GO:0010469	BP	regulation of receptor activity	1.1e-05	0.000384933	ENSBTAG00000001687(STC1),ENSBTAG00000001725(CXCL10),ENSBTAG00000002088(IL36B),ENSBTAG00000006599(INHBE),ENSBTAG00000008096(EDN1),ENSBTAG00000009812(CXCL5),ENSBTAG00000010349(IL1A),ENSBTAG00000011500(CASQ2),ENSBTAG00000014921(IL6),ENSBTAG00000017285(FGF19),ENSBTAG00000017312(SST),ENSBTAG00000019665(IL1RN),ENSBTAG00000019716(CXCL8),ENSBTAG00000021326(CCL20),ENSBTAG00000021462(CSF3),ENSBTAG000000217…
GO:0045089	BP	positive regulation of innate immune response	1.1e-05	0.000384933	ENSBTAG00000000436(TNFAIP3),ENSBTAG00000004917(KLRK1),ENSBTAG00000007636(IRAK3),ENSBTAG00000012280(PGLYRP2),ENSBTAG00000014546(CLEC7A),ENSBTAG00000015032(CD14),ENSBTAG00000016683(NFKBIA),ENSBTAG00000019872(PIK3AP1),ENSBTAG00000020936(NOD2),ENSBTAG00000021872(RASGRP1),ENSBTAG00000031231(IRF1),ENSBTAG00000033748(IL18RAP),ENSBTAG00000047902(ULBP21),ENSBTAG00000054342
GO:0023014	BP	signal transduction by protein phosphorylation	1.2e-05	0.000417366	ENSBTAG00000001729(DUSP10),ENSBTAG00000002006(THBS1),ENSBTAG00000002088(IL36B),ENSBTAG00000003791(LPAR3),ENSBTAG00000006367(CTGF),ENSBTAG00000006599(INHBE),ENSBTAG00000007173(PDGFRA),ENSBTAG00000007636(IRAK3),ENSBTAG00000008096(EDN1),ENSBTAG00000011316(ZC3H12A),ENSBTAG00000011600(MAP3K8),ENSBTAG00000012519(XDH),ENSBTAG00000013860(GADD45A),ENSBTAG00000014921(IL6),ENSBTAG00000017285(FGF19),ENSBTAG0…
GO:0042127	BP	regulation of cell proliferation	1.3e-05	0.000446699	ENSBTAG00000000095(CD274),ENSBTAG00000000436(TNFAIP3),ENSBTAG00000000745(AQP1),ENSBTAG00000001725(CXCL10),ENSBTAG00000001729(DUSP10),ENSBTAG00000002006(THBS1),ENSBTAG00000003045(BAMBI),ENSBTAG00000003313(TNFRSF9),ENSBTAG00000004221(ESM1),ENSBTAG00000004555(LRP2),ENSBTAG00000006619(MATK),ENSBTAG00000006716(PTGS1),ENSBTAG00000007101(F3),ENSBTAG00000007173(PDGFRA),ENSBTAG00000008096(EDN1),ENSBTAG000…
GO:0002548	BP	monocyte chemotaxis	1.3e-05	0.000446699	ENSBTAG00000001725(CXCL10),ENSBTAG00000005077(CXCL12),ENSBTAG00000006256(PTPRO),ENSBTAG00000021326(CCL20),ENSBTAG00000024869(CX3CL1),ENSBTAG00000037811(CCL2),ENSBTAG00000053649(CCL5)
GO:0005372	MF	water transmembrane transporter activity	1.4e-05	0.000472521	ENSBTAG00000000745(AQP1),ENSBTAG00000019870(SLC14A1),ENSBTAG00000019928(AQP11),ENSBTAG00000026813(AQP5)
GO:0072593	BP	reactive oxygen species metabolic process	1.4e-05	0.000472521	ENSBTAG00000000163(DDIT4),ENSBTAG00000001021(CYP1A1),ENSBTAG00000002006(THBS1),ENSBTAG00000004826(ACP5),ENSBTAG00000004917(KLRK1),ENSBTAG00000006367(CTGF),ENSBTAG00000007531(NCF4),ENSBTAG00000009012(PTX3),ENSBTAG00000011316(ZC3H12A),ENSBTAG00000012519(XDH),ENSBTAG00000013860(GADD45A),ENSBTAG00000018422(RIPK3),ENSBTAG00000020935(HIF1A),ENSBTAG00000032515(PLA2R1)
GO:0001932	BP	regulation of protein phosphorylation	1.4e-05	0.000472521	ENSBTAG00000000163(DDIT4),ENSBTAG00000000436(TNFAIP3),ENSBTAG00000001729(DUSP10),ENSBTAG00000002006(THBS1),ENSBTAG00000002088(IL36B),ENSBTAG00000003791(LPAR3),ENSBTAG00000006367(CTGF),ENSBTAG00000006599(INHBE),ENSBTAG00000007173(PDGFRA),ENSBTAG00000007636(IRAK3),ENSBTAG00000008096(EDN1),ENSBTAG00000008441(SOCS3),ENSBTAG00000011316(ZC3H12A),ENSBTAG00000011600(MAP3K8),ENSBTAG00000011640(PLPP3),ENSB…
GO:0051090	BP	regulation of DNA binding transcription factor activity	1.5e-05	0.000500351	ENSBTAG00000000436(TNFAIP3),ENSBTAG00000002335(HAND1),ENSBTAG00000007636(IRAK3),ENSBTAG00000008096(EDN1),ENSBTAG00000009206(FOXS1),ENSBTAG00000011316(ZC3H12A),ENSBTAG00000011640(PLPP3),ENSBTAG00000013888(FOXA1),ENSBTAG00000014020(RTKN2),ENSBTAG00000014921(IL6),ENSBTAG00000016683(NFKBIA),ENSBTAG00000017024(PPARGC1A),ENSBTAG00000018422(RIPK3),ENSBTAG00000020736(CD40),ENSBTAG00000020936(NOD2),ENSBTA…
GO:0009897	CC	external side of plasma membrane	1.5e-05	0.000500351	ENSBTAG00000000095(CD274),ENSBTAG00000001725(CXCL10),ENSBTAG00000002006(THBS1),ENSBTAG00000003313(TNFRSF9),ENSBTAG00000004555(LRP2),ENSBTAG00000004917(KLRK1),ENSBTAG00000005077(CXCL12),ENSBTAG00000007173(PDGFRA),ENSBTAG00000007273(TF),ENSBTAG00000011515(SELL),ENSBTAG00000015032(CD14),ENSBTAG00000017969(CA4),ENSBTAG00000020661(ABCA1),ENSBTAG00000020665(GFRA2),ENSBTAG00000020736(CD40),ENSBTAG000000…
GO:1903555	BP	regulation of tumor necrosis factor superfamily cytokine production	1.8e-05	0.00059693	ENSBTAG00000000095(CD274),ENSBTAG00000000436(TNFAIP3),ENSBTAG00000002006(THBS1),ENSBTAG00000004826(ACP5),ENSBTAG00000007636(IRAK3),ENSBTAG00000009493(BCL3),ENSBTAG00000011316(ZC3H12A),ENSBTAG00000015032(CD14),ENSBTAG00000020936(NOD2),ENSBTAG00000021872(RASGRP1)
GO:0032655	BP	regulation of interleukin-12 production	1.9e-05	0.000626451	ENSBTAG00000002006(THBS1),ENSBTAG00000004826(ACP5),ENSBTAG00000007636(IRAK3),ENSBTAG00000017824(IRF8),ENSBTAG00000020736(CD40),ENSBTAG00000031231(IRF1)
GO:0032268	BP	regulation of cellular protein metabolic process	2e-05	0.000655632	ENSBTAG00000000163(DDIT4),ENSBTAG00000000436(TNFAIP3),ENSBTAG00000001729(DUSP10),ENSBTAG00000002006(THBS1),ENSBTAG00000002088(IL36B),ENSBTAG00000003737(SLC51B),ENSBTAG00000003791(LPAR3),ENSBTAG00000006367(CTGF),ENSBTAG00000006599(INHBE),ENSBTAG00000006864,ENSBTAG00000007101(F3),ENSBTAG00000007116(ARRDC3),ENSBTAG00000007173(PDGFRA),ENSBTAG00000007636(IRAK3),ENSBTAG00000008021,ENSBTAG00000008096(ED…
GO:0030246	MF	carbohydrate binding	2.1e-05	0.000676746	ENSBTAG00000004547(OLR1),ENSBTAG00000004917(KLRK1),ENSBTAG00000009012(PTX3),ENSBTAG00000011515(SELL),ENSBTAG00000014546(CLEC7A),ENSBTAG00000014645(CNTN2),ENSBTAG00000017249(SBSPON),ENSBTAG00000020755(SELP),ENSBTAG00000030424(CLEC1A),ENSBTAG00000032193(REG4),ENSBTAG00000032515(PLA2R1),ENSBTAG00000038048(MRC1),ENSBTAG00000046324,ENSBTAG00000052658(NKG2A)
GO:0000165	BP	MAPK cascade	2.1e-05	0.000676746	ENSBTAG00000001729(DUSP10),ENSBTAG00000002006(THBS1),ENSBTAG00000002088(IL36B),ENSBTAG00000003791(LPAR3),ENSBTAG00000006367(CTGF),ENSBTAG00000006599(INHBE),ENSBTAG00000007173(PDGFRA),ENSBTAG00000007636(IRAK3),ENSBTAG00000008096(EDN1),ENSBTAG00000011316(ZC3H12A),ENSBTAG00000012519(XDH),ENSBTAG00000013860(GADD45A),ENSBTAG00000014921(IL6),ENSBTAG00000017285(FGF19),ENSBTAG00000017866(CD36),ENSBTAG000…
GO:0071706	BP	tumor necrosis factor superfamily cytokine production	2.1e-05	0.000676746	ENSBTAG00000000095(CD274),ENSBTAG00000000436(TNFAIP3),ENSBTAG00000002006(THBS1),ENSBTAG00000004826(ACP5),ENSBTAG00000007636(IRAK3),ENSBTAG00000009493(BCL3),ENSBTAG00000011316(ZC3H12A),ENSBTAG00000015032(CD14),ENSBTAG00000020936(NOD2),ENSBTAG00000021872(RASGRP1)
GO:0071944	CC	cell periphery	2.3e-05	0.000737034	ENSBTAG00000000053(FILIP1),ENSBTAG00000000095(CD274),ENSBTAG00000000745(AQP1),ENSBTAG00000001725(CXCL10),ENSBTAG00000001785(TGM3),ENSBTAG00000001899(KCNH7),ENSBTAG00000001985(SRMS),ENSBTAG00000002006(THBS1),ENSBTAG00000002062(TRPA1),ENSBTAG00000002340(STEAP4),ENSBTAG00000002585(SLC16A2),ENSBTAG00000003045(BAMBI),ENSBTAG00000003074(SLC16A6),ENSBTAG00000003290(SLC9A7),ENSBTAG00000003313(TNFRSF9),EN…
GO:0001525	BP	angiogenesis	2.4e-05	0.000764782	ENSBTAG00000000745(AQP1),ENSBTAG00000002006(THBS1),ENSBTAG00000002335(HAND1),ENSBTAG00000003505(DCN),ENSBTAG00000003711(EPAS1),ENSBTAG00000004221(ESM1),ENSBTAG00000006367(CTGF),ENSBTAG00000007101(F3),ENSBTAG00000007173(PDGFRA),ENSBTAG00000008096(EDN1),ENSBTAG00000009292(TMEM100),ENSBTAG00000010349(IL1A),ENSBTAG00000011316(ZC3H12A),ENSBTAG00000017280(C3),ENSBTAG00000018223(CHI3L1),ENSBTAG000000188…
GO:0001819	BP	positive regulation of cytokine production	2.5e-05	0.000787845	ENSBTAG00000000095(CD274),ENSBTAG00000002006(THBS1),ENSBTAG00000002088(IL36B),ENSBTAG00000004917(KLRK1),ENSBTAG00000009493(BCL3),ENSBTAG00000010349(IL1A),ENSBTAG00000014921(IL6),ENSBTAG00000015032(CD14),ENSBTAG00000015520(SLC11A1),ENSBTAG00000017280(C3),ENSBTAG00000017824(IRF8),ENSBTAG00000019665(IL1RN),ENSBTAG00000020736(CD40),ENSBTAG00000020935(HIF1A),ENSBTAG00000020936(NOD2),ENSBTAG00000021872…
GO:0045766	BP	positive regulation of angiogenesis	2.5e-05	0.000787845	ENSBTAG00000000745(AQP1),ENSBTAG00000002006(THBS1),ENSBTAG00000007101(F3),ENSBTAG00000010349(IL1A),ENSBTAG00000011316(ZC3H12A),ENSBTAG00000017280(C3),ENSBTAG00000018223(CHI3L1),ENSBTAG00000019716(CXCL8),ENSBTAG00000020736(CD40),ENSBTAG00000020935(HIF1A),ENSBTAG00000050495(GREM1)
GO:0046903	BP	secretion	2.6e-05	0.000814857	ENSBTAG00000000095(CD274),ENSBTAG00000000436(TNFAIP3),ENSBTAG00000000745(AQP1),ENSBTAG00000001687(STC1),ENSBTAG00000003737(SLC51B),ENSBTAG00000004955(SYTL5),ENSBTAG00000008096(EDN1),ENSBTAG00000010349(IL1A),ENSBTAG00000011307(DNM1),ENSBTAG00000011316(ZC3H12A),ENSBTAG00000011461(ADORA1),ENSBTAG00000012519(XDH),ENSBTAG00000013298(PLA2G4A),ENSBTAG00000014921(IL6),ENSBTAG00000015032(CD14),ENSBTAG0000…
GO:0032615	BP	interleukin-12 production	2.7e-05	0.000841574	ENSBTAG00000002006(THBS1),ENSBTAG00000004826(ACP5),ENSBTAG00000007636(IRAK3),ENSBTAG00000017824(IRF8),ENSBTAG00000020736(CD40),ENSBTAG00000031231(IRF1)
GO:0030155	BP	regulation of cell adhesion	2.8e-05	0.000868	ENSBTAG00000000095(CD274),ENSBTAG00000001729(DUSP10),ENSBTAG00000002006(THBS1),ENSBTAG00000003880(EMILIN2),ENSBTAG00000005077(CXCL12),ENSBTAG00000006811(EPHA3),ENSBTAG00000008827(SPOCK2),ENSBTAG00000010987(NFKBIZ),ENSBTAG00000011316(ZC3H12A),ENSBTAG00000012074(MYB),ENSBTAG00000012817(JAG1),ENSBTAG00000012848(PTPRU),ENSBTAG00000014921(IL6),ENSBTAG00000018422(RIPK3),ENSBTAG00000018773(RND1),ENSBTAG…
GO:0006897	BP	endocytosis	2.9e-05	0.000894141	ENSBTAG00000002006(THBS1),ENSBTAG00000004555(LRP2),ENSBTAG00000006811(EPHA3),ENSBTAG00000007273(TF),ENSBTAG00000007450(C2),ENSBTAG00000007531(NCF4),ENSBTAG00000009012(PTX3),ENSBTAG00000011307(DNM1),ENSBTAG00000014546(CLEC7A),ENSBTAG00000014645(CNTN2),ENSBTAG00000015032(CD14),ENSBTAG00000015520(SLC11A1),ENSBTAG00000017249(SBSPON),ENSBTAG00000017280(C3),ENSBTAG00000017824(IRF8),ENSBTAG00000017866(C…
GO:0051173	BP	positive regulation of nitrogen compound metabolic process	3e-05	0.00091508	ENSBTAG00000000436(TNFAIP3),ENSBTAG00000001592(INSIG1),ENSBTAG00000001803(FHL5),ENSBTAG00000002006(THBS1),ENSBTAG00000002088(IL36B),ENSBTAG00000002335(HAND1),ENSBTAG00000003045(BAMBI),ENSBTAG00000003396(MAFB),ENSBTAG00000003505(DCN),ENSBTAG00000003650(NR4A2),ENSBTAG00000003711(EPAS1),ENSBTAG00000003737(SLC51B),ENSBTAG00000003751(MACC1),ENSBTAG00000003791(LPAR3),ENSBTAG00000004917(KLRK1),ENSBTAG00…
GO:0031226	CC	intrinsic component of plasma membrane	3e-05	0.00091508	ENSBTAG00000001899(KCNH7),ENSBTAG00000002062(TRPA1),ENSBTAG00000002585(SLC16A2),ENSBTAG00000003074(SLC16A6),ENSBTAG00000003319(FLRT3),ENSBTAG00000006261(GPR17),ENSBTAG00000006811(EPHA3),ENSBTAG00000007173(PDGFRA),ENSBTAG00000007348(STRA6),ENSBTAG00000007531(NCF4),ENSBTAG00000010062(SLC26A4),ENSBTAG00000010238(LTB4R),ENSBTAG00000011112(KCNK5),ENSBTAG00000011515(SELL),ENSBTAG00000011640(PLPP3),ENSB…
GO:0070851	MF	growth factor receptor binding	3.1e-05	0.000930653	ENSBTAG00000002088(IL36B),ENSBTAG00000003319(FLRT3),ENSBTAG00000004221(ESM1),ENSBTAG00000007173(PDGFRA),ENSBTAG00000010349(IL1A),ENSBTAG00000014921(IL6),ENSBTAG00000017285(FGF19),ENSBTAG00000019665(IL1RN),ENSBTAG00000021462(CSF3),ENSBTAG00000050495(GREM1)
GO:0002449	BP	lymphocyte mediated immunity	3.1e-05	0.000930653	ENSBTAG00000004840(C1S),ENSBTAG00000004917(KLRK1),ENSBTAG00000007450(C2),ENSBTAG00000008612(C1R),ENSBTAG00000009493(BCL3),ENSBTAG00000012817(JAG1),ENSBTAG00000015520(SLC11A1),ENSBTAG00000017280(C3),ENSBTAG00000018422(RIPK3),ENSBTAG00000020736(CD40),ENSBTAG00000021872(RASGRP1),ENSBTAG00000033748(IL18RAP),ENSBTAG00000047902(ULBP21),ENSBTAG00000054342
GO:0009888	BP	tissue development	3.1e-05	0.000930653	ENSBTAG00000000745(AQP1),ENSBTAG00000001249(SULT1B1),ENSBTAG00000001687(STC1),ENSBTAG00000001725(CXCL10),ENSBTAG00000001729(DUSP10),ENSBTAG00000001785(TGM3),ENSBTAG00000002335(HAND1),ENSBTAG00000002574(MYOZ2),ENSBTAG00000003045(BAMBI),ENSBTAG00000003319(FLRT3),ENSBTAG00000004555(LRP2),ENSBTAG00000005714(ACTC1),ENSBTAG00000006256(PTPRO),ENSBTAG00000006367(CTGF),ENSBTAG00000006618(HLF),ENSBTAG00000…
GO:0052548	BP	regulation of endopeptidase activity	3.2e-05	0.000950667	ENSBTAG00000002006(THBS1),ENSBTAG00000006864,ENSBTAG00000007101(F3),ENSBTAG00000008021,ENSBTAG00000011140(FAM162A),ENSBTAG00000012519(XDH),ENSBTAG00000014127(PTGS2),ENSBTAG00000014465(SERPINE1),ENSBTAG00000016267(SERPING1),ENSBTAG00000017280(C3),ENSBTAG00000018137(A2M),ENSBTAG00000020638(TIMP3),ENSBTAG00000021420(EPHA7),ENSBTAG00000023026,ENSBTAG00000023198(SERPINB2),ENSBTAG00000024105(BCL2L11),E…
GO:0016324	CC	apical plasma membrane	3.2e-05	0.000950667	ENSBTAG00000000745(AQP1),ENSBTAG00000004555(LRP2),ENSBTAG00000005917(PARD6G),ENSBTAG00000005929(SPTBN2),ENSBTAG00000006256(PTPRO),ENSBTAG00000007273(TF),ENSBTAG00000009845(ITPK1),ENSBTAG00000010062(SLC26A4),ENSBTAG00000012817(JAG1),ENSBTAG00000013148(CLDN1),ENSBTAG00000017866(CD36),ENSBTAG00000017969(CA4),ENSBTAG00000026813(AQP5)
GO:0006810	BP	transport	3.3e-05	0.000975295	ENSBTAG00000000095(CD274),ENSBTAG00000000436(TNFAIP3),ENSBTAG00000000745(AQP1),ENSBTAG00000001592(INSIG1),ENSBTAG00000001687(STC1),ENSBTAG00000001725(CXCL10),ENSBTAG00000001899(KCNH7),ENSBTAG00000002006(THBS1),ENSBTAG00000002062(TRPA1),ENSBTAG00000002340(STEAP4),ENSBTAG00000002585(SLC16A2),ENSBTAG00000003074(SLC16A6),ENSBTAG00000003290(SLC9A7),ENSBTAG00000003737(SLC51B),ENSBTAG00000004145(ANO4),E…
GO:0002758	BP	innate immune response-activating signal transduction	3.5e-05	0.00102379	ENSBTAG00000000436(TNFAIP3),ENSBTAG00000004917(KLRK1),ENSBTAG00000007636(IRAK3),ENSBTAG00000012280(PGLYRP2),ENSBTAG00000014546(CLEC7A),ENSBTAG00000015032(CD14),ENSBTAG00000016683(NFKBIA),ENSBTAG00000019872(PIK3AP1),ENSBTAG00000020936(NOD2),ENSBTAG00000031231(IRF1)
GO:0022407	BP	regulation of cell-cell adhesion	3.5e-05	0.00102379	ENSBTAG00000000095(CD274),ENSBTAG00000001729(DUSP10),ENSBTAG00000005077(CXCL12),ENSBTAG00000010987(NFKBIZ),ENSBTAG00000011316(ZC3H12A),ENSBTAG00000012074(MYB),ENSBTAG00000012817(JAG1),ENSBTAG00000012848(PTPRU),ENSBTAG00000014921(IL6),ENSBTAG00000018422(RIPK3),ENSBTAG00000019665(IL1RN),ENSBTAG00000019892(HAS2),ENSBTAG00000020936(NOD2),ENSBTAG00000021420(EPHA7),ENSBTAG00000021872(RASGRP1),ENSBTAG00…
GO:2000379	BP	positive regulation of reactive oxygen species metabolic process	3.7e-05	0.0010659	ENSBTAG00000002006(THBS1),ENSBTAG00000004917(KLRK1),ENSBTAG00000009012(PTX3),ENSBTAG00000011316(ZC3H12A),ENSBTAG00000012519(XDH),ENSBTAG00000013860(GADD45A),ENSBTAG00000018422(RIPK3)
GO:0072359	BP	circulatory system development	3.7e-05	0.0010659	ENSBTAG00000000745(AQP1),ENSBTAG00000002006(THBS1),ENSBTAG00000002335(HAND1),ENSBTAG00000003319(FLRT3),ENSBTAG00000003505(DCN),ENSBTAG00000003711(EPAS1),ENSBTAG00000004221(ESM1),ENSBTAG00000004555(LRP2),ENSBTAG00000005714(ACTC1),ENSBTAG00000006367(CTGF),ENSBTAG00000007101(F3),ENSBTAG00000007173(PDGFRA),ENSBTAG00000007348(STRA6),ENSBTAG00000008096(EDN1),ENSBTAG00000008441(SOCS3),ENSBTAG00000009206…
GO:0098862	CC	cluster of actin-based cell projections	3.7e-05	0.0010659	ENSBTAG00000000745(AQP1),ENSBTAG00000000986(USH1C),ENSBTAG00000002062(TRPA1),ENSBTAG00000004555(LRP2),ENSBTAG00000005738(ATP8B1),ENSBTAG00000007503(STRC),ENSBTAG00000010062(SLC26A4),ENSBTAG00000017715(HOMER2),ENSBTAG00000017866(CD36),ENSBTAG00000017969(CA4)
GO:0048608	BP	reproductive structure development	3.8e-05	0.00108921	ENSBTAG00000002335(HAND1),ENSBTAG00000003711(EPAS1),ENSBTAG00000004555(LRP2),ENSBTAG00000007173(PDGFRA),ENSBTAG00000007348(STRA6),ENSBTAG00000008441(SOCS3),ENSBTAG00000009012(PTX3),ENSBTAG00000009017(NR5A1),ENSBTAG00000013888(FOXA1),ENSBTAG00000014127(PTGS2),ENSBTAG00000018016(NUPR1),ENSBTAG00000019712(ST14),ENSBTAG00000020935(HIF1A),ENSBTAG00000024105(BCL2L11),ENSBTAG00000045925(CITED1),ENSBTAG0…
GO:0007154	BP	cell communication	4.1e-05	0.0011635	ENSBTAG00000000095(CD274),ENSBTAG00000000163(DDIT4),ENSBTAG00000000357(PRAG1),ENSBTAG00000000436(TNFAIP3),ENSBTAG00000000745(AQP1),ENSBTAG00000000818(PLEKHG7),ENSBTAG00000000942(SIPA1L2),ENSBTAG00000001592(INSIG1),ENSBTAG00000001687(STC1),ENSBTAG00000001725(CXCL10),ENSBTAG00000001729(DUSP10),ENSBTAG00000001985(SRMS),ENSBTAG00000002006(THBS1),ENSBTAG00000002062(TRPA1),ENSBTAG00000002088(IL36B),ENS…
GO:0002520	BP	immune system development	4.1e-05	0.0011635	ENSBTAG00000000095(CD274),ENSBTAG00000000436(TNFAIP3),ENSBTAG00000001729(DUSP10),ENSBTAG00000003396(MAFB),ENSBTAG00000003711(EPAS1),ENSBTAG00000007173(PDGFRA),ENSBTAG00000007636(IRAK3),ENSBTAG00000009493(BCL3),ENSBTAG00000010987(NFKBIZ),ENSBTAG00000011316(ZC3H12A),ENSBTAG00000012074(MYB),ENSBTAG00000012280(PGLYRP2),ENSBTAG00000012817(JAG1),ENSBTAG00000014020(RTKN2),ENSBTAG00000014707(ISG15),ENSBT…
GO:0061458	BP	reproductive system development	4.2e-05	0.00117435	ENSBTAG00000002335(HAND1),ENSBTAG00000003711(EPAS1),ENSBTAG00000004555(LRP2),ENSBTAG00000007173(PDGFRA),ENSBTAG00000007348(STRA6),ENSBTAG00000008441(SOCS3),ENSBTAG00000009012(PTX3),ENSBTAG00000009017(NR5A1),ENSBTAG00000013888(FOXA1),ENSBTAG00000014127(PTGS2),ENSBTAG00000018016(NUPR1),ENSBTAG00000019712(ST14),ENSBTAG00000020935(HIF1A),ENSBTAG00000024105(BCL2L11),ENSBTAG00000045925(CITED1),ENSBTAG0…
GO:0030334	BP	regulation of cell migration	4.2e-05	0.00117435	ENSBTAG00000000745(AQP1),ENSBTAG00000001687(STC1),ENSBTAG00000001725(CXCL10),ENSBTAG00000001729(DUSP10),ENSBTAG00000002006(THBS1),ENSBTAG00000003505(DCN),ENSBTAG00000004917(KLRK1),ENSBTAG00000005077(CXCL12),ENSBTAG00000007173(PDGFRA),ENSBTAG00000008096(EDN1),ENSBTAG00000011316(ZC3H12A),ENSBTAG00000011461(ADORA1),ENSBTAG00000012817(JAG1),ENSBTAG00000012848(PTPRU),ENSBTAG00000016800(SEMA6D),ENSBTAG…
GO:0045177	CC	apical part of cell	4.2e-05	0.00117435	ENSBTAG00000000745(AQP1),ENSBTAG00000000986(USH1C),ENSBTAG00000004555(LRP2),ENSBTAG00000005917(PARD6G),ENSBTAG00000005929(SPTBN2),ENSBTAG00000006256(PTPRO),ENSBTAG00000007273(TF),ENSBTAG00000009845(ITPK1),ENSBTAG00000010062(SLC26A4),ENSBTAG00000012817(JAG1),ENSBTAG00000013148(CLDN1),ENSBTAG00000017715(HOMER2),ENSBTAG00000017866(CD36),ENSBTAG00000017969(CA4),ENSBTAG00000026813(AQP5)
GO:0023052	BP	signaling	4.3e-05	0.00119645	ENSBTAG00000000095(CD274),ENSBTAG00000000163(DDIT4),ENSBTAG00000000357(PRAG1),ENSBTAG00000000436(TNFAIP3),ENSBTAG00000000745(AQP1),ENSBTAG00000000818(PLEKHG7),ENSBTAG00000000942(SIPA1L2),ENSBTAG00000001592(INSIG1),ENSBTAG00000001687(STC1),ENSBTAG00000001725(CXCL10),ENSBTAG00000001729(DUSP10),ENSBTAG00000001985(SRMS),ENSBTAG00000002006(THBS1),ENSBTAG00000002062(TRPA1),ENSBTAG00000002088(IL36B),ENS…
GO:0042325	BP	regulation of phosphorylation	4.4e-05	0.00121833	ENSBTAG00000000163(DDIT4),ENSBTAG00000000436(TNFAIP3),ENSBTAG00000001729(DUSP10),ENSBTAG00000002006(THBS1),ENSBTAG00000002088(IL36B),ENSBTAG00000003791(LPAR3),ENSBTAG00000006367(CTGF),ENSBTAG00000006599(INHBE),ENSBTAG00000007173(PDGFRA),ENSBTAG00000007636(IRAK3),ENSBTAG00000008096(EDN1),ENSBTAG00000008441(SOCS3),ENSBTAG00000011316(ZC3H12A),ENSBTAG00000011600(MAP3K8),ENSBTAG00000011640(PLPP3),ENSB…
GO:1901342	BP	regulation of vasculature development	4.5e-05	0.00123404	ENSBTAG00000000745(AQP1),ENSBTAG00000002006(THBS1),ENSBTAG00000003505(DCN),ENSBTAG00000007101(F3),ENSBTAG00000009292(TMEM100),ENSBTAG00000010349(IL1A),ENSBTAG00000011316(ZC3H12A),ENSBTAG00000012519(XDH),ENSBTAG00000017280(C3),ENSBTAG00000018223(CHI3L1),ENSBTAG00000018810(THBS2),ENSBTAG00000019716(CXCL8),ENSBTAG00000020736(CD40),ENSBTAG00000020935(HIF1A),ENSBTAG00000050495(GREM1)
GO:0045321	BP	leukocyte activation	4.5e-05	0.00123404	ENSBTAG00000000095(CD274),ENSBTAG00000000436(TNFAIP3),ENSBTAG00000001729(DUSP10),ENSBTAG00000002006(THBS1),ENSBTAG00000003396(MAFB),ENSBTAG00000004917(KLRK1),ENSBTAG00000009493(BCL3),ENSBTAG00000009812(CXCL5),ENSBTAG00000010987(NFKBIZ),ENSBTAG00000011316(ZC3H12A),ENSBTAG00000012074(MYB),ENSBTAG00000012280(PGLYRP2),ENSBTAG00000014921(IL6),ENSBTAG00000015520(SLC11A1),ENSBTAG00000018422(RIPK3),ENSBT…
GO:2000401	BP	regulation of lymphocyte migration	4.8e-05	0.00131001	ENSBTAG00000001725(CXCL10),ENSBTAG00000004917(KLRK1),ENSBTAG00000005077(CXCL12),ENSBTAG00000018422(RIPK3),ENSBTAG00000021326(CCL20),ENSBTAG00000037811(CCL2),ENSBTAG00000053649(CCL5)
GO:0046660	BP	female sex differentiation	5e-05	0.0013581	ENSBTAG00000004555(LRP2),ENSBTAG00000007173(PDGFRA),ENSBTAG00000007348(STRA6),ENSBTAG00000009012(PTX3),ENSBTAG00000009017(NR5A1),ENSBTAG00000014127(PTGS2),ENSBTAG00000018016(NUPR1),ENSBTAG00000048508(INHBA),ENSBTAG00000051972(CEBPB)
GO:0005887	CC	integral component of plasma membrane	5.1e-05	0.00137869	ENSBTAG00000001899(KCNH7),ENSBTAG00000002062(TRPA1),ENSBTAG00000002585(SLC16A2),ENSBTAG00000003074(SLC16A6),ENSBTAG00000003319(FLRT3),ENSBTAG00000006261(GPR17),ENSBTAG00000006811(EPHA3),ENSBTAG00000007173(PDGFRA),ENSBTAG00000007348(STRA6),ENSBTAG00000007531(NCF4),ENSBTAG00000010062(SLC26A4),ENSBTAG00000010238(LTB4R),ENSBTAG00000011112(KCNK5),ENSBTAG00000011515(SELL),ENSBTAG00000011640(PLPP3),ENSB…
GO:0038061	BP	NIK/NF-kappaB signaling	5.4e-05	0.00145291	ENSBTAG00000009493(BCL3),ENSBTAG00000011316(ZC3H12A),ENSBTAG00000014020(RTKN2),ENSBTAG00000015032(CD14),ENSBTAG00000018223(CHI3L1),ENSBTAG00000018422(RIPK3),ENSBTAG00000020936(NOD2),ENSBTAG00000038428(RELB),ENSBTAG00000050495(GREM1)
GO:0042832	BP	defense response to protozoan	5.7e-05	0.00152642	ENSBTAG00000009493(BCL3),ENSBTAG00000015520(SLC11A1),ENSBTAG00000017824(IRF8),ENSBTAG00000020736(CD40)
GO:0007165	BP	signal transduction	5.8e-05	0.00153875	ENSBTAG00000000095(CD274),ENSBTAG00000000163(DDIT4),ENSBTAG00000000357(PRAG1),ENSBTAG00000000436(TNFAIP3),ENSBTAG00000000745(AQP1),ENSBTAG00000000818(PLEKHG7),ENSBTAG00000000942(SIPA1L2),ENSBTAG00000001592(INSIG1),ENSBTAG00000001687(STC1),ENSBTAG00000001725(CXCL10),ENSBTAG00000001729(DUSP10),ENSBTAG00000001985(SRMS),ENSBTAG00000002006(THBS1),ENSBTAG00000002062(TRPA1),ENSBTAG00000002088(IL36B),ENS…
GO:0006898	BP	receptor-mediated endocytosis	5.8e-05	0.00153875	ENSBTAG00000004555(LRP2),ENSBTAG00000007273(TF),ENSBTAG00000011307(DNM1),ENSBTAG00000014645(CNTN2),ENSBTAG00000015032(CD14),ENSBTAG00000017249(SBSPON),ENSBTAG00000017280(C3),ENSBTAG00000017866(CD36),ENSBTAG00000019716(CXCL8),ENSBTAG00000032515(PLA2R1),ENSBTAG00000034501(CFI),ENSBTAG00000034693(SYT1),ENSBTAG00000038048(MRC1),ENSBTAG00000050495(GREM1)
GO:0010604	BP	positive regulation of macromolecule metabolic process	6.2e-05	0.00163726	ENSBTAG00000000436(TNFAIP3),ENSBTAG00000001592(INSIG1),ENSBTAG00000001803(FHL5),ENSBTAG00000002006(THBS1),ENSBTAG00000002088(IL36B),ENSBTAG00000002335(HAND1),ENSBTAG00000003045(BAMBI),ENSBTAG00000003396(MAFB),ENSBTAG00000003505(DCN),ENSBTAG00000003650(NR4A2),ENSBTAG00000003711(EPAS1),ENSBTAG00000003737(SLC51B),ENSBTAG00000003751(MACC1),ENSBTAG00000003791(LPAR3),ENSBTAG00000005244(RASL11A),ENSBTAG…
GO:0051050	BP	positive regulation of transport	6.7e-05	0.00176114	ENSBTAG00000000095(CD274),ENSBTAG00000000745(AQP1),ENSBTAG00000001687(STC1),ENSBTAG00000001725(CXCL10),ENSBTAG00000003737(SLC51B),ENSBTAG00000007273(TF),ENSBTAG00000007450(C2),ENSBTAG00000008096(EDN1),ENSBTAG00000009012(PTX3),ENSBTAG00000010349(IL1A),ENSBTAG00000011316(ZC3H12A),ENSBTAG00000014921(IL6),ENSBTAG00000015032(CD14),ENSBTAG00000015520(SLC11A1),ENSBTAG00000016683(NFKBIA),ENSBTAG000000172…
GO:0031348	BP	negative regulation of defense response	6.8e-05	0.00177923	ENSBTAG00000000436(TNFAIP3),ENSBTAG00000001729(DUSP10),ENSBTAG00000004826(ACP5),ENSBTAG00000006261(GPR17),ENSBTAG00000007636(IRAK3),ENSBTAG00000008441(SOCS3),ENSBTAG00000011316(ZC3H12A),ENSBTAG00000011461(ADORA1),ENSBTAG00000016267(SERPING1),ENSBTAG00000018164(FNDC4),ENSBTAG00000049788(WFDC1)
GO:0045444	BP	fat cell differentiation	7.1e-05	0.00184084	ENSBTAG00000001592(INSIG1),ENSBTAG00000001729(DUSP10),ENSBTAG00000002340(STEAP4),ENSBTAG00000003650(NR4A2),ENSBTAG00000011316(ZC3H12A),ENSBTAG00000012817(JAG1),ENSBTAG00000014127(PTGS2),ENSBTAG00000017024(PPARGC1A),ENSBTAG00000040490(CCDC3),ENSBTAG00000044118(HMGA2),ENSBTAG00000046307(CEBPD),ENSBTAG00000051972(CEBPB),ENSBTAG00000054367(WNT5B)
GO:0051091	BP	positive regulation of DNA binding transcription factor activity	7.1e-05	0.00184084	ENSBTAG00000007636(IRAK3),ENSBTAG00000008096(EDN1),ENSBTAG00000011640(PLPP3),ENSBTAG00000013888(FOXA1),ENSBTAG00000014020(RTKN2),ENSBTAG00000014921(IL6),ENSBTAG00000017024(PPARGC1A),ENSBTAG00000018422(RIPK3),ENSBTAG00000020736(CD40),ENSBTAG00000020936(NOD2),ENSBTAG00000021462(CSF3),ENSBTAG00000033748(IL18RAP),ENSBTAG00000050495(GREM1)
GO:0098657	BP	import into cell	7.2e-05	0.00185832	ENSBTAG00000002006(THBS1),ENSBTAG00000002340(STEAP4),ENSBTAG00000003290(SLC9A7),ENSBTAG00000004555(LRP2),ENSBTAG00000006811(EPHA3),ENSBTAG00000007273(TF),ENSBTAG00000007450(C2),ENSBTAG00000007531(NCF4),ENSBTAG00000009012(PTX3),ENSBTAG00000011307(DNM1),ENSBTAG00000014546(CLEC7A),ENSBTAG00000014645(CNTN2),ENSBTAG00000015032(CD14),ENSBTAG00000015520(SLC11A1),ENSBTAG00000017249(SBSPON),ENSBTAG0000001…
GO:0050728	BP	negative regulation of inflammatory response	7.6e-05	0.00195272	ENSBTAG00000000436(TNFAIP3),ENSBTAG00000001729(DUSP10),ENSBTAG00000004826(ACP5),ENSBTAG00000006261(GPR17),ENSBTAG00000008441(SOCS3),ENSBTAG00000011316(ZC3H12A),ENSBTAG00000011461(ADORA1),ENSBTAG00000018164(FNDC4),ENSBTAG00000049788(WFDC1)
GO:0031399	BP	regulation of protein modification process	7.7e-05	0.00196954	ENSBTAG00000000163(DDIT4),ENSBTAG00000000436(TNFAIP3),ENSBTAG00000001729(DUSP10),ENSBTAG00000002006(THBS1),ENSBTAG00000002088(IL36B),ENSBTAG00000003737(SLC51B),ENSBTAG00000003791(LPAR3),ENSBTAG00000006367(CTGF),ENSBTAG00000006599(INHBE),ENSBTAG00000007116(ARRDC3),ENSBTAG00000007173(PDGFRA),ENSBTAG00000007636(IRAK3),ENSBTAG00000008096(EDN1),ENSBTAG00000008441(SOCS3),ENSBTAG00000011316(ZC3H12A),ENS…
GO:0005488	MF	binding	8e-05	0.00203714	ENSBTAG00000000163(DDIT4),ENSBTAG00000000357(PRAG1),ENSBTAG00000000436(TNFAIP3),ENSBTAG00000000536(ZNF395),ENSBTAG00000000745(AQP1),ENSBTAG00000000818(PLEKHG7),ENSBTAG00000000942(SIPA1L2),ENSBTAG00000000986(USH1C),ENSBTAG00000000987(OTOG),ENSBTAG00000001000(CA13),ENSBTAG00000001021(CYP1A1),ENSBTAG00000001687(STC1),ENSBTAG00000001725(CXCL10),ENSBTAG00000001729(DUSP10),ENSBTAG00000001785(TGM3),ENSB…
GO:0001562	BP	response to protozoan	8.1e-05	0.00205344	ENSBTAG00000009493(BCL3),ENSBTAG00000015520(SLC11A1),ENSBTAG00000017824(IRF8),ENSBTAG00000020736(CD40)
GO:0032680	BP	regulation of tumor necrosis factor production	8.3e-05	0.0020856	ENSBTAG00000000436(TNFAIP3),ENSBTAG00000002006(THBS1),ENSBTAG00000004826(ACP5),ENSBTAG00000007636(IRAK3),ENSBTAG00000009493(BCL3),ENSBTAG00000011316(ZC3H12A),ENSBTAG00000015032(CD14),ENSBTAG00000020936(NOD2),ENSBTAG00000021872(RASGRP1)
GO:0040012	BP	regulation of locomotion	8.3e-05	0.0020856	ENSBTAG00000000745(AQP1),ENSBTAG00000001687(STC1),ENSBTAG00000001725(CXCL10),ENSBTAG00000001729(DUSP10),ENSBTAG00000002006(THBS1),ENSBTAG00000003505(DCN),ENSBTAG00000004917(KLRK1),ENSBTAG00000005077(CXCL12),ENSBTAG00000007116(ARRDC3),ENSBTAG00000007173(PDGFRA),ENSBTAG00000008096(EDN1),ENSBTAG00000011316(ZC3H12A),ENSBTAG00000011461(ADORA1),ENSBTAG00000012817(JAG1),ENSBTAG00000012848(PTPRU),ENSBTAG…
GO:0009893	BP	positive regulation of metabolic process	8.5e-05	0.00212649	ENSBTAG00000000436(TNFAIP3),ENSBTAG00000001592(INSIG1),ENSBTAG00000001803(FHL5),ENSBTAG00000002006(THBS1),ENSBTAG00000002088(IL36B),ENSBTAG00000002335(HAND1),ENSBTAG00000003045(BAMBI),ENSBTAG00000003396(MAFB),ENSBTAG00000003505(DCN),ENSBTAG00000003650(NR4A2),ENSBTAG00000003711(EPAS1),ENSBTAG00000003737(SLC51B),ENSBTAG00000003751(MACC1),ENSBTAG00000003791(LPAR3),ENSBTAG00000004917(KLRK1),ENSBTAG00…
GO:0032640	BP	tumor necrosis factor production	9e-05	0.00224175	ENSBTAG00000000436(TNFAIP3),ENSBTAG00000002006(THBS1),ENSBTAG00000004826(ACP5),ENSBTAG00000007636(IRAK3),ENSBTAG00000009493(BCL3),ENSBTAG00000011316(ZC3H12A),ENSBTAG00000015032(CD14),ENSBTAG00000020936(NOD2),ENSBTAG00000021872(RASGRP1)
GO:0045597	BP	positive regulation of cell differentiation	9.3e-05	0.0023064	ENSBTAG00000001729(DUSP10),ENSBTAG00000003045(BAMBI),ENSBTAG00000003791(LPAR3),ENSBTAG00000004555(LRP2),ENSBTAG00000006367(CTGF),ENSBTAG00000006811(EPHA3),ENSBTAG00000008096(EDN1),ENSBTAG00000008441(SOCS3),ENSBTAG00000009292(TMEM100),ENSBTAG00000010987(NFKBIZ),ENSBTAG00000011316(ZC3H12A),ENSBTAG00000012074(MYB),ENSBTAG00000012817(JAG1),ENSBTAG00000013888(FOXA1),ENSBTAG00000014127(PTGS2),ENSBTAG00…
GO:0010951	BP	negative regulation of endopeptidase activity	0.0001	0.00246926	ENSBTAG00000002006(THBS1),ENSBTAG00000006864,ENSBTAG00000008021,ENSBTAG00000014127(PTGS2),ENSBTAG00000014465(SERPINE1),ENSBTAG00000016267(SERPING1),ENSBTAG00000017280(C3),ENSBTAG00000018137(A2M),ENSBTAG00000020638(TIMP3),ENSBTAG00000023026,ENSBTAG00000023198(SERPINB2),ENSBTAG00000037533(C4A),ENSBTAG00000045588
GO:0050789	BP	regulation of biological process	0.00011	0.00265864	ENSBTAG00000000095(CD274),ENSBTAG00000000163(DDIT4),ENSBTAG00000000357(PRAG1),ENSBTAG00000000436(TNFAIP3),ENSBTAG00000000536(ZNF395),ENSBTAG00000000745(AQP1),ENSBTAG00000000818(PLEKHG7),ENSBTAG00000000942(SIPA1L2),ENSBTAG00000001592(INSIG1),ENSBTAG00000001687(STC1),ENSBTAG00000001725(CXCL10),ENSBTAG00000001729(DUSP10),ENSBTAG00000001803(FHL5),ENSBTAG00000001899(KCNH7),ENSBTAG00000001985(SRMS),ENS…
GO:0051234	BP	establishment of localization	0.00011	0.00265864	ENSBTAG00000000095(CD274),ENSBTAG00000000436(TNFAIP3),ENSBTAG00000000745(AQP1),ENSBTAG00000001592(INSIG1),ENSBTAG00000001687(STC1),ENSBTAG00000001725(CXCL10),ENSBTAG00000001899(KCNH7),ENSBTAG00000002006(THBS1),ENSBTAG00000002062(TRPA1),ENSBTAG00000002340(STEAP4),ENSBTAG00000002585(SLC16A2),ENSBTAG00000003074(SLC16A6),ENSBTAG00000003290(SLC9A7),ENSBTAG00000003737(SLC51B),ENSBTAG00000004145(ANO4),E…
GO:2000145	BP	regulation of cell motility	0.00011	0.00265864	ENSBTAG00000000745(AQP1),ENSBTAG00000001687(STC1),ENSBTAG00000001725(CXCL10),ENSBTAG00000001729(DUSP10),ENSBTAG00000002006(THBS1),ENSBTAG00000003505(DCN),ENSBTAG00000004917(KLRK1),ENSBTAG00000005077(CXCL12),ENSBTAG00000007173(PDGFRA),ENSBTAG00000008096(EDN1),ENSBTAG00000011316(ZC3H12A),ENSBTAG00000011461(ADORA1),ENSBTAG00000012817(JAG1),ENSBTAG00000012848(PTPRU),ENSBTAG00000016800(SEMA6D),ENSBTAG…
GO:0002526	BP	acute inflammatory response	0.00011	0.00265864	ENSBTAG00000007101(F3),ENSBTAG00000010349(IL1A),ENSBTAG00000014127(PTGS2),ENSBTAG00000014921(IL6),ENSBTAG00000016267(SERPING1),ENSBTAG00000017280(C3),ENSBTAG00000018016(NUPR1)
GO:0051716	BP	cellular response to stimulus	0.00011	0.00265864	ENSBTAG00000000095(CD274),ENSBTAG00000000163(DDIT4),ENSBTAG00000000357(PRAG1),ENSBTAG00000000436(TNFAIP3),ENSBTAG00000000745(AQP1),ENSBTAG00000000818(PLEKHG7),ENSBTAG00000000942(SIPA1L2),ENSBTAG00000001021(CYP1A1),ENSBTAG00000001249(SULT1B1),ENSBTAG00000001592(INSIG1),ENSBTAG00000001687(STC1),ENSBTAG00000001725(CXCL10),ENSBTAG00000001729(DUSP10),ENSBTAG00000001985(SRMS),ENSBTAG00000002006(THBS1),…
GO:0032501	BP	multicellular organismal process	0.00012	0.00280525	ENSBTAG00000000095(CD274),ENSBTAG00000000163(DDIT4),ENSBTAG00000000436(TNFAIP3),ENSBTAG00000000745(AQP1),ENSBTAG00000000986(USH1C),ENSBTAG00000000987(OTOG),ENSBTAG00000001592(INSIG1),ENSBTAG00000001687(STC1),ENSBTAG00000001725(CXCL10),ENSBTAG00000001729(DUSP10),ENSBTAG00000001785(TGM3),ENSBTAG00000002006(THBS1),ENSBTAG00000002062(TRPA1),ENSBTAG00000002088(IL36B),ENSBTAG00000002335(HAND1),ENSBTAG0…
GO:0002697	BP	regulation of immune effector process	0.00012	0.00280525	ENSBTAG00000001729(DUSP10),ENSBTAG00000004917(KLRK1),ENSBTAG00000007636(IRAK3),ENSBTAG00000010987(NFKBIZ),ENSBTAG00000011316(ZC3H12A),ENSBTAG00000012074(MYB),ENSBTAG00000012280(PGLYRP2),ENSBTAG00000014921(IL6),ENSBTAG00000016267(SERPING1),ENSBTAG00000017280(C3),ENSBTAG00000018422(RIPK3),ENSBTAG00000020736(CD40),ENSBTAG00000021872(RASGRP1),ENSBTAG00000033748(IL18RAP),ENSBTAG00000047902(ULBP21),ENS…
GO:1903556	BP	negative regulation of tumor necrosis factor superfamily cytokine production	0.00012	0.00280525	ENSBTAG00000000095(CD274),ENSBTAG00000000436(TNFAIP3),ENSBTAG00000004826(ACP5),ENSBTAG00000007636(IRAK3),ENSBTAG00000009493(BCL3),ENSBTAG00000011316(ZC3H12A)
GO:0048871	BP	multicellular organismal homeostasis	0.00012	0.00280525	ENSBTAG00000000745(AQP1),ENSBTAG00000000986(USH1C),ENSBTAG00000003711(EPAS1),ENSBTAG00000004826(ACP5),ENSBTAG00000006367(CTGF),ENSBTAG00000007116(ARRDC3),ENSBTAG00000010349(IL1A),ENSBTAG00000013148(CLDN1),ENSBTAG00000014127(PTGS2),ENSBTAG00000015520(SLC11A1),ENSBTAG00000017024(PPARGC1A),ENSBTAG00000017715(HOMER2),ENSBTAG00000017866(CD36),ENSBTAG00000020936(NOD2),ENSBTAG00000021933(ALOX12)
GO:0002218	BP	activation of innate immune response	0.00012	0.00280525	ENSBTAG00000000436(TNFAIP3),ENSBTAG00000004917(KLRK1),ENSBTAG00000007636(IRAK3),ENSBTAG00000012280(PGLYRP2),ENSBTAG00000014546(CLEC7A),ENSBTAG00000015032(CD14),ENSBTAG00000016683(NFKBIA),ENSBTAG00000019872(PIK3AP1),ENSBTAG00000020936(NOD2),ENSBTAG00000031231(IRF1)
GO:0034341	BP	response to interferon-gamma	0.00012	0.00280525	ENSBTAG00000015520(SLC11A1),ENSBTAG00000017824(IRF8),ENSBTAG00000021326(CCL20),ENSBTAG00000024869(CX3CL1),ENSBTAG00000031231(IRF1),ENSBTAG00000037811(CCL2),ENSBTAG00000038048(MRC1),ENSBTAG00000045925(CITED1),ENSBTAG00000053649(CCL5)
GO:0022603	BP	regulation of anatomical structure morphogenesis	0.00012	0.00280525	ENSBTAG00000000436(TNFAIP3),ENSBTAG00000000745(AQP1),ENSBTAG00000001725(CXCL10),ENSBTAG00000002006(THBS1),ENSBTAG00000003045(BAMBI),ENSBTAG00000003505(DCN),ENSBTAG00000003791(LPAR3),ENSBTAG00000007101(F3),ENSBTAG00000007423(TNFRSF11B),ENSBTAG00000008096(EDN1),ENSBTAG00000009292(TMEM100),ENSBTAG00000010349(IL1A),ENSBTAG00000011316(ZC3H12A),ENSBTAG00000012519(XDH),ENSBTAG00000014645(CNTN2),ENSBTAG0…
GO:0098552	CC	side of membrane	0.00012	0.00280525	ENSBTAG00000000095(CD274),ENSBTAG00000001725(CXCL10),ENSBTAG00000001785(TGM3),ENSBTAG00000001985(SRMS),ENSBTAG00000002006(THBS1),ENSBTAG00000003313(TNFRSF9),ENSBTAG00000004555(LRP2),ENSBTAG00000004917(KLRK1),ENSBTAG00000005077(CXCL12),ENSBTAG00000006619(MATK),ENSBTAG00000007173(PDGFRA),ENSBTAG00000007273(TF),ENSBTAG00000011515(SELL),ENSBTAG00000015032(CD14),ENSBTAG00000017969(CA4),ENSBTAG00000020…
GO:0071674	BP	mononuclear cell migration	0.00013	0.00299	ENSBTAG00000001725(CXCL10),ENSBTAG00000005077(CXCL12),ENSBTAG00000006256(PTPRO),ENSBTAG00000021326(CCL20),ENSBTAG00000024869(CX3CL1),ENSBTAG00000037811(CCL2),ENSBTAG00000053649(CCL5)
GO:0042060	BP	wound healing	0.00013	0.00299	ENSBTAG00000000745(AQP1),ENSBTAG00000001729(DUSP10),ENSBTAG00000002006(THBS1),ENSBTAG00000007101(F3),ENSBTAG00000007173(PDGFRA),ENSBTAG00000010349(IL1A),ENSBTAG00000012265(VWF),ENSBTAG00000015520(SLC11A1),ENSBTAG00000016267(SERPING1),ENSBTAG00000020755(SELP),ENSBTAG00000020848(PIK3CG),ENSBTAG00000020935(HIF1A),ENSBTAG00000021933(ALOX12),ENSBTAG00000048591(THBD),ENSBTAG00000049788(WFDC1)
GO:0052547	BP	regulation of peptidase activity	0.00013	0.00299	ENSBTAG00000002006(THBS1),ENSBTAG00000006864,ENSBTAG00000007101(F3),ENSBTAG00000008021,ENSBTAG00000011140(FAM162A),ENSBTAG00000012519(XDH),ENSBTAG00000014127(PTGS2),ENSBTAG00000014465(SERPINE1),ENSBTAG00000016267(SERPING1),ENSBTAG00000017280(C3),ENSBTAG00000018137(A2M),ENSBTAG00000020638(TIMP3),ENSBTAG00000021420(EPHA7),ENSBTAG00000023026,ENSBTAG00000023198(SERPINB2),ENSBTAG00000024105(BCL2L11),E…
GO:0061844	BP	antimicrobial humoral immune response mediated by antimicrobial peptide	0.00013	0.00299	ENSBTAG00000001725(CXCL10),ENSBTAG00000009812(CXCL5),ENSBTAG00000019716(CXCL8),ENSBTAG00000027513(CXCL2),ENSBTAG00000037558(GRO1),ENSBTAG00000037778
GO:0030414	MF	peptidase inhibitor activity	0.00014	0.00316889	ENSBTAG00000006864,ENSBTAG00000008021,ENSBTAG00000014465(SERPINE1),ENSBTAG00000016267(SERPING1),ENSBTAG00000017280(C3),ENSBTAG00000018137(A2M),ENSBTAG00000020638(TIMP3),ENSBTAG00000023026,ENSBTAG00000023198(SERPINB2),ENSBTAG00000037533(C4A),ENSBTAG00000045588,ENSBTAG00000049788(WFDC1)
GO:0072676	BP	lymphocyte migration	0.00014	0.00316889	ENSBTAG00000001725(CXCL10),ENSBTAG00000004917(KLRK1),ENSBTAG00000005077(CXCL12),ENSBTAG00000018422(RIPK3),ENSBTAG00000021326(CCL20),ENSBTAG00000024869(CX3CL1),ENSBTAG00000037811(CCL2),ENSBTAG00000053649(CCL5)
GO:0031325	BP	positive regulation of cellular metabolic process	0.00014	0.00316889	ENSBTAG00000000436(TNFAIP3),ENSBTAG00000001592(INSIG1),ENSBTAG00000001803(FHL5),ENSBTAG00000002006(THBS1),ENSBTAG00000002088(IL36B),ENSBTAG00000002335(HAND1),ENSBTAG00000003045(BAMBI),ENSBTAG00000003396(MAFB),ENSBTAG00000003505(DCN),ENSBTAG00000003650(NR4A2),ENSBTAG00000003711(EPAS1),ENSBTAG00000003737(SLC51B),ENSBTAG00000003751(MACC1),ENSBTAG00000003791(LPAR3),ENSBTAG00000004917(KLRK1),ENSBTAG00…
GO:2000377	BP	regulation of reactive oxygen species metabolic process	0.00014	0.00316889	ENSBTAG00000002006(THBS1),ENSBTAG00000004826(ACP5),ENSBTAG00000004917(KLRK1),ENSBTAG00000009012(PTX3),ENSBTAG00000011316(ZC3H12A),ENSBTAG00000012519(XDH),ENSBTAG00000013860(GADD45A),ENSBTAG00000018422(RIPK3),ENSBTAG00000020935(HIF1A)
GO:0098801	BP	regulation of renal system process	0.00015	0.0033685	ENSBTAG00000001687(STC1),ENSBTAG00000006256(PTPRO),ENSBTAG00000008096(EDN1),ENSBTAG00000011461(ADORA1)
GO:0002683	BP	negative regulation of immune system process	0.00015	0.0033685	ENSBTAG00000000095(CD274),ENSBTAG00000000436(TNFAIP3),ENSBTAG00000001729(DUSP10),ENSBTAG00000002006(THBS1),ENSBTAG00000003396(MAFB),ENSBTAG00000004917(KLRK1),ENSBTAG00000005077(CXCL12),ENSBTAG00000006261(GPR17),ENSBTAG00000007636(IRAK3),ENSBTAG00000011316(ZC3H12A),ENSBTAG00000011461(ADORA1),ENSBTAG00000012280(PGLYRP2),ENSBTAG00000016267(SERPING1),ENSBTAG00000016683(NFKBIA),ENSBTAG00000031231(IRF1…
GO:0004866	MF	endopeptidase inhibitor activity	0.00016	0.003565	ENSBTAG00000006864,ENSBTAG00000008021,ENSBTAG00000014465(SERPINE1),ENSBTAG00000016267(SERPING1),ENSBTAG00000017280(C3),ENSBTAG00000018137(A2M),ENSBTAG00000020638(TIMP3),ENSBTAG00000023026,ENSBTAG00000023198(SERPINB2),ENSBTAG00000037533(C4A),ENSBTAG00000045588
GO:0042592	BP	homeostatic process	0.00016	0.003565	ENSBTAG00000000436(TNFAIP3),ENSBTAG00000000745(AQP1),ENSBTAG00000000986(USH1C),ENSBTAG00000001592(INSIG1),ENSBTAG00000001687(STC1),ENSBTAG00000001725(CXCL10),ENSBTAG00000002062(TRPA1),ENSBTAG00000003290(SLC9A7),ENSBTAG00000003396(MAFB),ENSBTAG00000003505(DCN),ENSBTAG00000003711(EPAS1),ENSBTAG00000004826(ACP5),ENSBTAG00000006261(GPR17),ENSBTAG00000006367(CTGF),ENSBTAG00000007116(ARRDC3),ENSBTAG000…
GO:0002221	BP	pattern recognition receptor signaling pathway	0.00018	0.00399502	ENSBTAG00000000436(TNFAIP3),ENSBTAG00000007636(IRAK3),ENSBTAG00000012280(PGLYRP2),ENSBTAG00000014546(CLEC7A),ENSBTAG00000015032(CD14),ENSBTAG00000016683(NFKBIA),ENSBTAG00000019872(PIK3AP1),ENSBTAG00000020936(NOD2),ENSBTAG00000031231(IRF1)
GO:0010817	BP	regulation of hormone levels	0.00019	0.0041844	ENSBTAG00000000745(AQP1),ENSBTAG00000001249(SULT1B1),ENSBTAG00000002585(SLC16A2),ENSBTAG00000007173(PDGFRA),ENSBTAG00000008096(EDN1),ENSBTAG00000008103(ALDH1A1),ENSBTAG00000009017(NR5A1),ENSBTAG00000009842(CRYM),ENSBTAG00000012909(CRABP1),ENSBTAG00000013888(FOXA1),ENSBTAG00000016388(SLCO4A1),ENSBTAG00000019665(IL1RN),ENSBTAG00000020843(PCSK1),ENSBTAG00000020935(HIF1A),ENSBTAG00000048508(INHBA),EN…
GO:0032635	BP	interleukin-6 production	0.00019	0.0041844	ENSBTAG00000000436(TNFAIP3),ENSBTAG00000002088(IL36B),ENSBTAG00000007636(IRAK3),ENSBTAG00000011316(ZC3H12A),ENSBTAG00000014921(IL6),ENSBTAG00000019665(IL1RN),ENSBTAG00000020936(NOD2),ENSBTAG00000033748(IL18RAP),ENSBTAG00000051972(CEBPB)
GO:0032874	BP	positive regulation of stress-activated MAPK cascade	0.0002	0.00432121	ENSBTAG00000002088(IL36B),ENSBTAG00000006367(CTGF),ENSBTAG00000008096(EDN1),ENSBTAG00000011316(ZC3H12A),ENSBTAG00000012519(XDH),ENSBTAG00000013860(GADD45A),ENSBTAG00000017285(FGF19),ENSBTAG00000019665(IL1RN),ENSBTAG00000020936(NOD2),ENSBTAG00000021872(RASGRP1)
GO:0042093	BP	T-helper cell differentiation	0.0002	0.00432121	ENSBTAG00000009493(BCL3),ENSBTAG00000010987(NFKBIZ),ENSBTAG00000011316(ZC3H12A),ENSBTAG00000012074(MYB),ENSBTAG00000014921(IL6),ENSBTAG00000038428(RELB)
GO:0048247	BP	lymphocyte chemotaxis	0.0002	0.00432121	ENSBTAG00000001725(CXCL10),ENSBTAG00000004917(KLRK1),ENSBTAG00000021326(CCL20),ENSBTAG00000024869(CX3CL1),ENSBTAG00000037811(CCL2),ENSBTAG00000053649(CCL5)
GO:0051384	BP	response to glucocorticoid	0.0002	0.00432121	ENSBTAG00000000163(DDIT4),ENSBTAG00000000745(AQP1),ENSBTAG00000014921(IL6),ENSBTAG00000016229(KLF9),ENSBTAG00000017136(SSTR2),ENSBTAG00000019665(IL1RN)
GO:0070372	BP	regulation of ERK1 and ERK2 cascade	0.0002	0.00432121	ENSBTAG00000001729(DUSP10),ENSBTAG00000006367(CTGF),ENSBTAG00000007173(PDGFRA),ENSBTAG00000017285(FGF19),ENSBTAG00000017866(CD36),ENSBTAG00000018223(CHI3L1),ENSBTAG00000020638(TIMP3),ENSBTAG00000021326(CCL20),ENSBTAG00000021420(EPHA7),ENSBTAG00000021872(RASGRP1),ENSBTAG00000024869(CX3CL1),ENSBTAG00000037811(CCL2),ENSBTAG00000053649(CCL5)
GO:0070304	BP	positive regulation of stress-activated protein kinase signaling cascade	0.00021	0.00452015	ENSBTAG00000002088(IL36B),ENSBTAG00000006367(CTGF),ENSBTAG00000008096(EDN1),ENSBTAG00000011316(ZC3H12A),ENSBTAG00000012519(XDH),ENSBTAG00000013860(GADD45A),ENSBTAG00000017285(FGF19),ENSBTAG00000019665(IL1RN),ENSBTAG00000020936(NOD2),ENSBTAG00000021872(RASGRP1)
GO:0061135	MF	endopeptidase regulator activity	0.00023	0.00480557	ENSBTAG00000006864,ENSBTAG00000008021,ENSBTAG00000014465(SERPINE1),ENSBTAG00000016267(SERPING1),ENSBTAG00000017280(C3),ENSBTAG00000018137(A2M),ENSBTAG00000020638(TIMP3),ENSBTAG00000023026,ENSBTAG00000023198(SERPINB2),ENSBTAG00000037533(C4A),ENSBTAG00000045588
GO:0004089	MF	carbonate dehydratase activity	0.00023	0.00480557	ENSBTAG00000001000(CA13),ENSBTAG00000015214(CA3),ENSBTAG00000017969(CA4),ENSBTAG00000019390(CA12)
GO:0002294	BP	CD4-positive, alpha-beta T cell differentiation involved in immune response	0.00023	0.00480557	ENSBTAG00000009493(BCL3),ENSBTAG00000010987(NFKBIZ),ENSBTAG00000011316(ZC3H12A),ENSBTAG00000012074(MYB),ENSBTAG00000014921(IL6),ENSBTAG00000038428(RELB)
GO:0050865	BP	regulation of cell activation	0.00023	0.00480557	ENSBTAG00000000095(CD274),ENSBTAG00000000436(TNFAIP3),ENSBTAG00000001729(DUSP10),ENSBTAG00000002006(THBS1),ENSBTAG00000004917(KLRK1),ENSBTAG00000007173(PDGFRA),ENSBTAG00000010987(NFKBIZ),ENSBTAG00000011316(ZC3H12A),ENSBTAG00000012074(MYB),ENSBTAG00000012280(PGLYRP2),ENSBTAG00000014921(IL6),ENSBTAG00000018422(RIPK3),ENSBTAG00000020736(CD40),ENSBTAG00000020755(SELP),ENSBTAG00000020936(NOD2),ENSBTAG…
GO:0061156	BP	pulmonary artery morphogenesis	0.00023	0.00480557	ENSBTAG00000004555(LRP2),ENSBTAG00000007348(STRA6),ENSBTAG00000012817(JAG1)
GO:0070327	BP	thyroid hormone transport	0.00023	0.00480557	ENSBTAG00000002585(SLC16A2),ENSBTAG00000009842(CRYM),ENSBTAG00000016388(SLCO4A1)
GO:1903706	BP	regulation of hemopoiesis	0.00023	0.00480557	ENSBTAG00000001729(DUSP10),ENSBTAG00000003396(MAFB),ENSBTAG00000010987(NFKBIZ),ENSBTAG00000011316(ZC3H12A),ENSBTAG00000012074(MYB),ENSBTAG00000012280(PGLYRP2),ENSBTAG00000012817(JAG1),ENSBTAG00000014707(ISG15),ENSBTAG00000016683(NFKBIA),ENSBTAG00000020935(HIF1A),ENSBTAG00000021462(CSF3),ENSBTAG00000021872(RASGRP1),ENSBTAG00000031231(IRF1),ENSBTAG00000048508(INHBA),ENSBTAG00000051972(CEBPB)
GO:0035295	BP	tube development	0.00023	0.00480557	ENSBTAG00000000745(AQP1),ENSBTAG00000001725(CXCL10),ENSBTAG00000002335(HAND1),ENSBTAG00000003711(EPAS1),ENSBTAG00000004555(LRP2),ENSBTAG00000006367(CTGF),ENSBTAG00000007173(PDGFRA),ENSBTAG00000007348(STRA6),ENSBTAG00000008096(EDN1),ENSBTAG00000009845(ITPK1),ENSBTAG00000012817(JAG1),ENSBTAG00000013888(FOXA1),ENSBTAG00000018223(CHI3L1),ENSBTAG00000019712(ST14),ENSBTAG00000019716(CXCL8),ENSBTAG00000…
GO:0006468	BP	protein phosphorylation	0.00024	0.0049962	ENSBTAG00000000163(DDIT4),ENSBTAG00000000357(PRAG1),ENSBTAG00000000436(TNFAIP3),ENSBTAG00000001729(DUSP10),ENSBTAG00000001985(SRMS),ENSBTAG00000002006(THBS1),ENSBTAG00000002088(IL36B),ENSBTAG00000003791(LPAR3),ENSBTAG00000004780(CDKL1),ENSBTAG00000006367(CTGF),ENSBTAG00000006599(INHBE),ENSBTAG00000006619(MATK),ENSBTAG00000006811(EPHA3),ENSBTAG00000007173(PDGFRA),ENSBTAG00000007636(IRAK3),ENSBTAG0…
GO:0032495	BP	response to muramyl dipeptide	0.00025	0.00516667	ENSBTAG00000000436(TNFAIP3),ENSBTAG00000012817(JAG1),ENSBTAG00000016683(NFKBIA),ENSBTAG00000020936(NOD2)
GO:0030667	CC	secretory granule membrane	0.00025	0.00516667	ENSBTAG00000000745(AQP1),ENSBTAG00000011307(DNM1),ENSBTAG00000015520(SLC11A1),ENSBTAG00000017969(CA4),ENSBTAG00000020755(SELP),ENSBTAG00000034693(SYT1)
GO:0002287	BP	alpha-beta T cell activation involved in immune response	0.00026	0.00531556	ENSBTAG00000009493(BCL3),ENSBTAG00000010987(NFKBIZ),ENSBTAG00000011316(ZC3H12A),ENSBTAG00000012074(MYB),ENSBTAG00000014921(IL6),ENSBTAG00000038428(RELB)
GO:0002293	BP	alpha-beta T cell differentiation involved in immune response	0.00026	0.00531556	ENSBTAG00000009493(BCL3),ENSBTAG00000010987(NFKBIZ),ENSBTAG00000011316(ZC3H12A),ENSBTAG00000012074(MYB),ENSBTAG00000014921(IL6),ENSBTAG00000038428(RELB)
GO:1902532	BP	negative regulation of intracellular signal transduction	0.00026	0.00531556	ENSBTAG00000000163(DDIT4),ENSBTAG00000000436(TNFAIP3),ENSBTAG00000001729(DUSP10),ENSBTAG00000002006(THBS1),ENSBTAG00000002574(MYOZ2),ENSBTAG00000005077(CXCL12),ENSBTAG00000007636(IRAK3),ENSBTAG00000008441(SOCS3),ENSBTAG00000009493(BCL3),ENSBTAG00000011316(ZC3H12A),ENSBTAG00000011500(CASQ2),ENSBTAG00000012519(XDH),ENSBTAG00000014020(RTKN2),ENSBTAG00000014127(PTGS2),ENSBTAG00000016683(NFKBIA),ENSBT…
GO:0014070	BP	response to organic cyclic compound	0.00027	0.00550029	ENSBTAG00000000163(DDIT4),ENSBTAG00000000745(AQP1),ENSBTAG00000001021(CYP1A1),ENSBTAG00000001592(INSIG1),ENSBTAG00000002062(TRPA1),ENSBTAG00000003650(NR4A2),ENSBTAG00000007636(IRAK3),ENSBTAG00000009017(NR5A1),ENSBTAG00000011316(ZC3H12A),ENSBTAG00000011500(CASQ2),ENSBTAG00000011515(SELL),ENSBTAG00000013888(FOXA1),ENSBTAG00000014921(IL6),ENSBTAG00000016229(KLF9),ENSBTAG00000016683(NFKBIA),ENSBTAG00…
GO:0046456	BP	icosanoid biosynthetic process	0.00028	0.00562366	ENSBTAG00000006716(PTGS1),ENSBTAG00000008096(EDN1),ENSBTAG00000013298(PLA2G4A),ENSBTAG00000014127(PTGS2),ENSBTAG00000021933(ALOX12)
GO:0050702	BP	interleukin-1 beta secretion	0.00028	0.00562366	ENSBTAG00000000436(TNFAIP3),ENSBTAG00000011316(ZC3H12A),ENSBTAG00000017866(CD36),ENSBTAG00000020661(ABCA1),ENSBTAG00000020936(NOD2)
GO:0045765	BP	regulation of angiogenesis	0.00028	0.00562366	ENSBTAG00000000745(AQP1),ENSBTAG00000002006(THBS1),ENSBTAG00000003505(DCN),ENSBTAG00000007101(F3),ENSBTAG00000010349(IL1A),ENSBTAG00000011316(ZC3H12A),ENSBTAG00000017280(C3),ENSBTAG00000018223(CHI3L1),ENSBTAG00000018810(THBS2),ENSBTAG00000019716(CXCL8),ENSBTAG00000020736(CD40),ENSBTAG00000020935(HIF1A),ENSBTAG00000050495(GREM1)
GO:0070848	BP	response to growth factor	0.00028	0.00562366	ENSBTAG00000000163(DDIT4),ENSBTAG00000002006(THBS1),ENSBTAG00000003045(BAMBI),ENSBTAG00000003319(FLRT3),ENSBTAG00000003505(DCN),ENSBTAG00000004555(LRP2),ENSBTAG00000006367(CTGF),ENSBTAG00000007173(PDGFRA),ENSBTAG00000009292(TMEM100),ENSBTAG00000012519(XDH),ENSBTAG00000017285(FGF19),ENSBTAG00000017672(HAS1),ENSBTAG00000018164(FNDC4),ENSBTAG00000019716(CXCL8),ENSBTAG00000019853(SMURF2),ENSBTAG00000…
GO:0032729	BP	positive regulation of interferon-gamma production	0.00029	0.00572374	ENSBTAG00000004917(KLRK1),ENSBTAG00000009493(BCL3),ENSBTAG00000015032(CD14),ENSBTAG00000015520(SLC11A1),ENSBTAG00000017824(IRF8),ENSBTAG00000021872(RASGRP1)
GO:0061045	BP	negative regulation of wound healing	0.00029	0.00572374	ENSBTAG00000001729(DUSP10),ENSBTAG00000002006(THBS1),ENSBTAG00000007173(PDGFRA),ENSBTAG00000021933(ALOX12),ENSBTAG00000048591(THBD),ENSBTAG00000049788(WFDC1)
GO:0007159	BP	leukocyte cell-cell adhesion	0.00029	0.00572374	ENSBTAG00000000095(CD274),ENSBTAG00000001729(DUSP10),ENSBTAG00000005077(CXCL12),ENSBTAG00000010987(NFKBIZ),ENSBTAG00000011316(ZC3H12A),ENSBTAG00000011515(SELL),ENSBTAG00000012074(MYB),ENSBTAG00000014921(IL6),ENSBTAG00000018422(RIPK3),ENSBTAG00000019892(HAS2),ENSBTAG00000020755(SELP),ENSBTAG00000020936(NOD2),ENSBTAG00000021872(RASGRP1),ENSBTAG00000031231(IRF1),ENSBTAG00000051972(CEBPB)
GO:0010466	BP	negative regulation of peptidase activity	0.00029	0.00572374	ENSBTAG00000002006(THBS1),ENSBTAG00000006864,ENSBTAG00000008021,ENSBTAG00000014127(PTGS2),ENSBTAG00000014465(SERPINE1),ENSBTAG00000016267(SERPING1),ENSBTAG00000017280(C3),ENSBTAG00000018137(A2M),ENSBTAG00000020638(TIMP3),ENSBTAG00000023026,ENSBTAG00000023198(SERPINB2),ENSBTAG00000037533(C4A),ENSBTAG00000045588
GO:0031526	CC	brush border membrane	0.00029	0.00572374	ENSBTAG00000000745(AQP1),ENSBTAG00000004555(LRP2),ENSBTAG00000010062(SLC26A4),ENSBTAG00000017866(CD36),ENSBTAG00000017969(CA4)
GO:0043491	BP	protein kinase B signaling	0.0003	0.00590069	ENSBTAG00000002006(THBS1),ENSBTAG00000007101(F3),ENSBTAG00000008376(MYORG),ENSBTAG00000009292(TMEM100),ENSBTAG00000012519(XDH),ENSBTAG00000018223(CHI3L1),ENSBTAG00000020736(CD40),ENSBTAG00000020848(PIK3CG),ENSBTAG00000021462(CSF3),ENSBTAG00000037811(CCL2)
GO:0035710	BP	CD4-positive, alpha-beta T cell activation	0.00031	0.00605562	ENSBTAG00000000095(CD274),ENSBTAG00000009493(BCL3),ENSBTAG00000010987(NFKBIZ),ENSBTAG00000011316(ZC3H12A),ENSBTAG00000012074(MYB),ENSBTAG00000014921(IL6),ENSBTAG00000038428(RELB)
GO:0032940	BP	secretion by cell	0.00031	0.00605562	ENSBTAG00000000095(CD274),ENSBTAG00000000436(TNFAIP3),ENSBTAG00000000745(AQP1),ENSBTAG00000004955(SYTL5),ENSBTAG00000008096(EDN1),ENSBTAG00000010349(IL1A),ENSBTAG00000011307(DNM1),ENSBTAG00000011316(ZC3H12A),ENSBTAG00000014921(IL6),ENSBTAG00000015032(CD14),ENSBTAG00000016223(SCRN1),ENSBTAG00000017866(CD36),ENSBTAG00000018223(CHI3L1),ENSBTAG00000019665(IL1RN),ENSBTAG00000020238(RIMS1),ENSBTAG00000…
GO:0032611	BP	interleukin-1 beta production	0.00032	0.00622962	ENSBTAG00000000436(TNFAIP3),ENSBTAG00000004826(ACP5),ENSBTAG00000011316(ZC3H12A),ENSBTAG00000017866(CD36),ENSBTAG00000020661(ABCA1),ENSBTAG00000020936(NOD2)
GO:0015250	MF	water channel activity	0.00033	0.00635919	ENSBTAG00000000745(AQP1),ENSBTAG00000019928(AQP11),ENSBTAG00000026813(AQP5)
GO:0045236	MF	CXCR chemokine receptor binding	0.00033	0.00635919	ENSBTAG00000001725(CXCL10),ENSBTAG00000005077(CXCL12),ENSBTAG00000019716(CXCL8)
GO:0070371	BP	ERK1 and ERK2 cascade	0.00033	0.00635919	ENSBTAG00000001729(DUSP10),ENSBTAG00000006367(CTGF),ENSBTAG00000007173(PDGFRA),ENSBTAG00000017285(FGF19),ENSBTAG00000017866(CD36),ENSBTAG00000018223(CHI3L1),ENSBTAG00000020638(TIMP3),ENSBTAG00000021326(CCL20),ENSBTAG00000021420(EPHA7),ENSBTAG00000021872(RASGRP1),ENSBTAG00000024869(CX3CL1),ENSBTAG00000037811(CCL2),ENSBTAG00000053649(CCL5)
GO:0030336	BP	negative regulation of cell migration	0.00034	0.00652983	ENSBTAG00000001687(STC1),ENSBTAG00000001729(DUSP10),ENSBTAG00000002006(THBS1),ENSBTAG00000003505(DCN),ENSBTAG00000004917(KLRK1),ENSBTAG00000005077(CXCL12),ENSBTAG00000011461(ADORA1),ENSBTAG00000012817(JAG1),ENSBTAG00000012848(PTPRU),ENSBTAG00000016800(SEMA6D),ENSBTAG00000017672(HAS1),ENSBTAG00000037811(CCL2)
GO:0004666	MF	prostaglandin-endoperoxide synthase activity	0.00035	0.00669933	ENSBTAG00000006716(PTGS1),ENSBTAG00000014127(PTGS2)
GO:0019220	BP	regulation of phosphate metabolic process	0.00036	0.00671059	ENSBTAG00000000163(DDIT4),ENSBTAG00000000436(TNFAIP3),ENSBTAG00000001729(DUSP10),ENSBTAG00000002006(THBS1),ENSBTAG00000002088(IL36B),ENSBTAG00000003791(LPAR3),ENSBTAG00000006367(CTGF),ENSBTAG00000006599(INHBE),ENSBTAG00000007173(PDGFRA),ENSBTAG00000007636(IRAK3),ENSBTAG00000008096(EDN1),ENSBTAG00000008441(SOCS3),ENSBTAG00000011316(ZC3H12A),ENSBTAG00000011600(MAP3K8),ENSBTAG00000011640(PLPP3),ENSB…
GO:0002443	BP	leukocyte mediated immunity	0.00036	0.00671059	ENSBTAG00000004840(C1S),ENSBTAG00000004917(KLRK1),ENSBTAG00000007450(C2),ENSBTAG00000008612(C1R),ENSBTAG00000009493(BCL3),ENSBTAG00000012817(JAG1),ENSBTAG00000015520(SLC11A1),ENSBTAG00000017280(C3),ENSBTAG00000018422(RIPK3),ENSBTAG00000020736(CD40),ENSBTAG00000021872(RASGRP1),ENSBTAG00000033748(IL18RAP),ENSBTAG00000047902(ULBP21),ENSBTAG00000054342
GO:0030217	BP	T cell differentiation	0.00036	0.00671059	ENSBTAG00000001729(DUSP10),ENSBTAG00000003396(MAFB),ENSBTAG00000009493(BCL3),ENSBTAG00000010987(NFKBIZ),ENSBTAG00000011316(ZC3H12A),ENSBTAG00000012074(MYB),ENSBTAG00000014921(IL6),ENSBTAG00000018422(RIPK3),ENSBTAG00000021872(RASGRP1),ENSBTAG00000031231(IRF1),ENSBTAG00000038428(RELB),ENSBTAG00000051245(SOX4)
GO:0031960	BP	response to corticosteroid	0.00036	0.00671059	ENSBTAG00000000163(DDIT4),ENSBTAG00000000745(AQP1),ENSBTAG00000014921(IL6),ENSBTAG00000016229(KLF9),ENSBTAG00000017136(SSTR2),ENSBTAG00000019665(IL1RN)
GO:0019371	BP	cyclooxygenase pathway	0.00036	0.00671059	ENSBTAG00000006716(PTGS1),ENSBTAG00000014127(PTGS2)
GO:0030185	BP	nitric oxide transport	0.00036	0.00671059	ENSBTAG00000000745(AQP1),ENSBTAG00000008096(EDN1)
GO:2000427	BP	positive regulation of apoptotic cell clearance	0.00036	0.00671059	ENSBTAG00000007450(C2),ENSBTAG00000017280(C3)
GO:2000502	BP	negative regulation of natural killer cell chemotaxis	0.00036	0.00671059	ENSBTAG00000004917(KLRK1),ENSBTAG00000037811(CCL2)
GO:0061041	BP	regulation of wound healing	0.00037	0.00687453	ENSBTAG00000001729(DUSP10),ENSBTAG00000002006(THBS1),ENSBTAG00000007173(PDGFRA),ENSBTAG00000016267(SERPING1),ENSBTAG00000020755(SELP),ENSBTAG00000021933(ALOX12),ENSBTAG00000048591(THBD),ENSBTAG00000049788(WFDC1)
GO:0051174	BP	regulation of phosphorus metabolic process	0.00038	0.0070374	ENSBTAG00000000163(DDIT4),ENSBTAG00000000436(TNFAIP3),ENSBTAG00000001729(DUSP10),ENSBTAG00000002006(THBS1),ENSBTAG00000002088(IL36B),ENSBTAG00000003791(LPAR3),ENSBTAG00000006367(CTGF),ENSBTAG00000006599(INHBE),ENSBTAG00000007173(PDGFRA),ENSBTAG00000007636(IRAK3),ENSBTAG00000008096(EDN1),ENSBTAG00000008441(SOCS3),ENSBTAG00000011316(ZC3H12A),ENSBTAG00000011600(MAP3K8),ENSBTAG00000011640(PLPP3),ENSB…
GO:0034612	BP	response to tumor necrosis factor	0.0004	0.00731282	ENSBTAG00000011316(ZC3H12A),ENSBTAG00000016683(NFKBIA),ENSBTAG00000018223(CHI3L1),ENSBTAG00000019716(CXCL8),ENSBTAG00000019892(HAS2),ENSBTAG00000021326(CCL20),ENSBTAG00000024869(CX3CL1),ENSBTAG00000037811(CCL2),ENSBTAG00000040490(CCDC3),ENSBTAG00000053649(CCL5)
GO:1901623	BP	regulation of lymphocyte chemotaxis	0.0004	0.00731282	ENSBTAG00000001725(CXCL10),ENSBTAG00000004917(KLRK1),ENSBTAG00000037811(CCL2),ENSBTAG00000053649(CCL5)
GO:0002292	BP	T cell differentiation involved in immune response	0.0004	0.00731282	ENSBTAG00000009493(BCL3),ENSBTAG00000010987(NFKBIZ),ENSBTAG00000011316(ZC3H12A),ENSBTAG00000012074(MYB),ENSBTAG00000014921(IL6),ENSBTAG00000038428(RELB)
GO:0045595	BP	regulation of cell differentiation	0.0004	0.00731282	ENSBTAG00000001592(INSIG1),ENSBTAG00000001725(CXCL10),ENSBTAG00000001729(DUSP10),ENSBTAG00000003045(BAMBI),ENSBTAG00000003396(MAFB),ENSBTAG00000003791(LPAR3),ENSBTAG00000004555(LRP2),ENSBTAG00000006367(CTGF),ENSBTAG00000006811(EPHA3),ENSBTAG00000007173(PDGFRA),ENSBTAG00000008096(EDN1),ENSBTAG00000008441(SOCS3),ENSBTAG00000009292(TMEM100),ENSBTAG00000010987(NFKBIZ),ENSBTAG00000011316(ZC3H12A),ENSB…
GO:0051270	BP	regulation of cellular component movement	0.00042	0.00762955	ENSBTAG00000000745(AQP1),ENSBTAG00000001687(STC1),ENSBTAG00000001725(CXCL10),ENSBTAG00000001729(DUSP10),ENSBTAG00000002006(THBS1),ENSBTAG00000003505(DCN),ENSBTAG00000004917(KLRK1),ENSBTAG00000005077(CXCL12),ENSBTAG00000007173(PDGFRA),ENSBTAG00000008096(EDN1),ENSBTAG00000011316(ZC3H12A),ENSBTAG00000011461(ADORA1),ENSBTAG00000012817(JAG1),ENSBTAG00000012848(PTPRU),ENSBTAG00000016800(SEMA6D),ENSBTAG…
GO:0060429	BP	epithelium development	0.00042	0.00762955	ENSBTAG00000000745(AQP1),ENSBTAG00000001249(SULT1B1),ENSBTAG00000001687(STC1),ENSBTAG00000001725(CXCL10),ENSBTAG00000001729(DUSP10),ENSBTAG00000001785(TGM3),ENSBTAG00000002335(HAND1),ENSBTAG00000003319(FLRT3),ENSBTAG00000004555(LRP2),ENSBTAG00000006256(PTPRO),ENSBTAG00000007348(STRA6),ENSBTAG00000007503(STRC),ENSBTAG00000008096(EDN1),ENSBTAG00000008441(SOCS3),ENSBTAG00000009292(TMEM100),ENSBTAG00…
GO:0001890	BP	placenta development	0.00043	0.00771296	ENSBTAG00000002335(HAND1),ENSBTAG00000003711(EPAS1),ENSBTAG00000008441(SOCS3),ENSBTAG00000014127(PTGS2),ENSBTAG00000019712(ST14),ENSBTAG00000020935(HIF1A),ENSBTAG00000045925(CITED1),ENSBTAG00000051972(CEBPB),ENSBTAG00000054302(TCF23)
GO:0002455	BP	humoral immune response mediated by circulating immunoglobulin	0.00043	0.00771296	ENSBTAG00000004840(C1S),ENSBTAG00000007450(C2),ENSBTAG00000008612(C1R),ENSBTAG00000009493(BCL3),ENSBTAG00000017280(C3)
GO:0002717	BP	positive regulation of natural killer cell mediated immunity	0.00043	0.00771296	ENSBTAG00000004917(KLRK1),ENSBTAG00000021872(RASGRP1),ENSBTAG00000033748(IL18RAP),ENSBTAG00000047902(ULBP21),ENSBTAG00000054342
GO:0045954	BP	positive regulation of natural killer cell mediated cytotoxicity	0.00043	0.00771296	ENSBTAG00000004917(KLRK1),ENSBTAG00000021872(RASGRP1),ENSBTAG00000033748(IL18RAP),ENSBTAG00000047902(ULBP21),ENSBTAG00000054342
GO:0005539	MF	glycosaminoglycan binding	0.00044	0.00786759	ENSBTAG00000001725(CXCL10),ENSBTAG00000002006(THBS1),ENSBTAG00000003505(DCN),ENSBTAG00000006367(CTGF),ENSBTAG00000008827(SPOCK2),ENSBTAG00000009812(CXCL5),ENSBTAG00000012280(PGLYRP2),ENSBTAG00000020755(SELP),ENSBTAG00000020936(NOD2),ENSBTAG00000032193(REG4)
GO:0030097	BP	hemopoiesis	0.00045	0.00802125	ENSBTAG00000001729(DUSP10),ENSBTAG00000003396(MAFB),ENSBTAG00000003711(EPAS1),ENSBTAG00000007173(PDGFRA),ENSBTAG00000009493(BCL3),ENSBTAG00000010987(NFKBIZ),ENSBTAG00000011316(ZC3H12A),ENSBTAG00000012074(MYB),ENSBTAG00000012280(PGLYRP2),ENSBTAG00000012817(JAG1),ENSBTAG00000014020(RTKN2),ENSBTAG00000014707(ISG15),ENSBTAG00000014921(IL6),ENSBTAG00000016683(NFKBIA),ENSBTAG00000017824(IRF8),ENSBTAG00…
GO:0007596	BP	blood coagulation	0.00046	0.00817396	ENSBTAG00000002006(THBS1),ENSBTAG00000007101(F3),ENSBTAG00000007173(PDGFRA),ENSBTAG00000012265(VWF),ENSBTAG00000016267(SERPING1),ENSBTAG00000020755(SELP),ENSBTAG00000020848(PIK3CG),ENSBTAG00000021933(ALOX12),ENSBTAG00000048591(THBD)
GO:0032103	BP	positive regulation of response to external stimulus	0.00047	0.00829994	ENSBTAG00000001725(CXCL10),ENSBTAG00000002006(THBS1),ENSBTAG00000005077(CXCL12),ENSBTAG00000010987(NFKBIZ),ENSBTAG00000014127(PTGS2),ENSBTAG00000014921(IL6),ENSBTAG00000016683(NFKBIA),ENSBTAG00000017280(C3),ENSBTAG00000019716(CXCL8),ENSBTAG00000020936(NOD2),ENSBTAG00000051972(CEBPB),ENSBTAG00000053649(CCL5)
GO:0001818	BP	negative regulation of cytokine production	0.00047	0.00829994	ENSBTAG00000000095(CD274),ENSBTAG00000000436(TNFAIP3),ENSBTAG00000002006(THBS1),ENSBTAG00000004826(ACP5),ENSBTAG00000007636(IRAK3),ENSBTAG00000009493(BCL3),ENSBTAG00000011316(ZC3H12A),ENSBTAG00000012280(PGLYRP2),ENSBTAG00000015520(SLC11A1),ENSBTAG00000017715(HOMER2),ENSBTAG00000038428(RELB)
GO:0048534	BP	hematopoietic or lymphoid organ development	0.00048	0.00845037	ENSBTAG00000001729(DUSP10),ENSBTAG00000003396(MAFB),ENSBTAG00000003711(EPAS1),ENSBTAG00000007173(PDGFRA),ENSBTAG00000009493(BCL3),ENSBTAG00000010987(NFKBIZ),ENSBTAG00000011316(ZC3H12A),ENSBTAG00000012074(MYB),ENSBTAG00000012280(PGLYRP2),ENSBTAG00000012817(JAG1),ENSBTAG00000014020(RTKN2),ENSBTAG00000014707(ISG15),ENSBTAG00000014921(IL6),ENSBTAG00000016683(NFKBIA),ENSBTAG00000017824(IRF8),ENSBTAG00…
GO:0061134	MF	peptidase regulator activity	0.0005	0.00874847	ENSBTAG00000006864,ENSBTAG00000008021,ENSBTAG00000014465(SERPINE1),ENSBTAG00000016267(SERPING1),ENSBTAG00000017280(C3),ENSBTAG00000018137(A2M),ENSBTAG00000020638(TIMP3),ENSBTAG00000023026,ENSBTAG00000023198(SERPINB2),ENSBTAG00000037533(C4A),ENSBTAG00000045588,ENSBTAG00000049788(WFDC1)
GO:0045071	BP	negative regulation of viral genome replication	0.0005	0.00874847	ENSBTAG00000011316(ZC3H12A),ENSBTAG00000014707(ISG15),ENSBTAG00000030913(MX1),ENSBTAG00000039861(OAS1Y),ENSBTAG00000044118(HMGA2)
GO:0008585	BP	female gonad development	0.00052	0.00901544	ENSBTAG00000007173(PDGFRA),ENSBTAG00000009012(PTX3),ENSBTAG00000009017(NR5A1),ENSBTAG00000014127(PTGS2),ENSBTAG00000018016(NUPR1),ENSBTAG00000048508(INHBA),ENSBTAG00000051972(CEBPB)
GO:0007599	BP	hemostasis	0.00052	0.00901544	ENSBTAG00000002006(THBS1),ENSBTAG00000007101(F3),ENSBTAG00000007173(PDGFRA),ENSBTAG00000012265(VWF),ENSBTAG00000016267(SERPING1),ENSBTAG00000020755(SELP),ENSBTAG00000020848(PIK3CG),ENSBTAG00000021933(ALOX12),ENSBTAG00000048591(THBD)
GO:0050817	BP	coagulation	0.00052	0.00901544	ENSBTAG00000002006(THBS1),ENSBTAG00000007101(F3),ENSBTAG00000007173(PDGFRA),ENSBTAG00000012265(VWF),ENSBTAG00000016267(SERPING1),ENSBTAG00000020755(SELP),ENSBTAG00000020848(PIK3CG),ENSBTAG00000021933(ALOX12),ENSBTAG00000048591(THBD)
GO:0046649	BP	lymphocyte activation	0.00053	0.00913329	ENSBTAG00000000095(CD274),ENSBTAG00000000436(TNFAIP3),ENSBTAG00000001729(DUSP10),ENSBTAG00000003396(MAFB),ENSBTAG00000004917(KLRK1),ENSBTAG00000009493(BCL3),ENSBTAG00000010987(NFKBIZ),ENSBTAG00000011316(ZC3H12A),ENSBTAG00000012074(MYB),ENSBTAG00000012280(PGLYRP2),ENSBTAG00000014921(IL6),ENSBTAG00000015520(SLC11A1),ENSBTAG00000018422(RIPK3),ENSBTAG00000020736(CD40),ENSBTAG00000020936(NOD2),ENSBTAG…
GO:0032695	BP	negative regulation of interleukin-12 production	0.00053	0.00913329	ENSBTAG00000002006(THBS1),ENSBTAG00000004826(ACP5),ENSBTAG00000007636(IRAK3)
GO:2000146	BP	negative regulation of cell motility	0.00054	0.00924973	ENSBTAG00000001687(STC1),ENSBTAG00000001729(DUSP10),ENSBTAG00000002006(THBS1),ENSBTAG00000003505(DCN),ENSBTAG00000004917(KLRK1),ENSBTAG00000005077(CXCL12),ENSBTAG00000011461(ADORA1),ENSBTAG00000012817(JAG1),ENSBTAG00000012848(PTPRU),ENSBTAG00000016800(SEMA6D),ENSBTAG00000017672(HAS1),ENSBTAG00000037811(CCL2)
GO:0071363	BP	cellular response to growth factor stimulus	0.00054	0.00924973	ENSBTAG00000000163(DDIT4),ENSBTAG00000002006(THBS1),ENSBTAG00000003045(BAMBI),ENSBTAG00000003319(FLRT3),ENSBTAG00000003505(DCN),ENSBTAG00000004555(LRP2),ENSBTAG00000006367(CTGF),ENSBTAG00000007173(PDGFRA),ENSBTAG00000009292(TMEM100),ENSBTAG00000012519(XDH),ENSBTAG00000017285(FGF19),ENSBTAG00000017672(HAS1),ENSBTAG00000019716(CXCL8),ENSBTAG00000019853(SMURF2),ENSBTAG00000019892(HAS2),ENSBTAG000000…
GO:0007167	BP	enzyme linked receptor protein signaling pathway	0.00055	0.00939281	ENSBTAG00000000163(DDIT4),ENSBTAG00000001985(SRMS),ENSBTAG00000002006(THBS1),ENSBTAG00000003045(BAMBI),ENSBTAG00000003319(FLRT3),ENSBTAG00000003505(DCN),ENSBTAG00000004221(ESM1),ENSBTAG00000004555(LRP2),ENSBTAG00000006367(CTGF),ENSBTAG00000006599(INHBE),ENSBTAG00000006811(EPHA3),ENSBTAG00000007101(F3),ENSBTAG00000007173(PDGFRA),ENSBTAG00000008376(MYORG),ENSBTAG00000008441(SOCS3),ENSBTAG0000000929…
GO:2000404	BP	regulation of T cell migration	0.00057	0.00964772	ENSBTAG00000001725(CXCL10),ENSBTAG00000005077(CXCL12),ENSBTAG00000018422(RIPK3),ENSBTAG00000021326(CCL20),ENSBTAG00000053649(CCL5)
GO:0002790	BP	peptide secretion	0.00057	0.00964772	ENSBTAG00000000095(CD274),ENSBTAG00000000436(TNFAIP3),ENSBTAG00000000745(AQP1),ENSBTAG00000008096(EDN1),ENSBTAG00000010349(IL1A),ENSBTAG00000011316(ZC3H12A),ENSBTAG00000014921(IL6),ENSBTAG00000015032(CD14),ENSBTAG00000017866(CD36),ENSBTAG00000018223(CHI3L1),ENSBTAG00000019665(IL1RN),ENSBTAG00000020661(ABCA1),ENSBTAG00000020736(CD40),ENSBTAG00000020935(HIF1A),ENSBTAG00000020936(NOD2),ENSBTAG000000…
GO:0032872	BP	regulation of stress-activated MAPK cascade	0.00057	0.00964772	ENSBTAG00000001729(DUSP10),ENSBTAG00000002088(IL36B),ENSBTAG00000006367(CTGF),ENSBTAG00000008096(EDN1),ENSBTAG00000011316(ZC3H12A),ENSBTAG00000012519(XDH),ENSBTAG00000013860(GADD45A),ENSBTAG00000017285(FGF19),ENSBTAG00000019665(IL1RN),ENSBTAG00000020936(NOD2),ENSBTAG00000021872(RASGRP1)
GO:1903901	BP	negative regulation of viral life cycle	0.00061	0.0101441	ENSBTAG00000009012(PTX3),ENSBTAG00000011316(ZC3H12A),ENSBTAG00000014707(ISG15),ENSBTAG00000030913(MX1),ENSBTAG00000039861(OAS1Y),ENSBTAG00000044118(HMGA2)
GO:0001892	BP	embryonic placenta development	0.00061	0.0101441	ENSBTAG00000002335(HAND1),ENSBTAG00000003711(EPAS1),ENSBTAG00000008441(SOCS3),ENSBTAG00000019712(ST14),ENSBTAG00000020935(HIF1A),ENSBTAG00000045925(CITED1),ENSBTAG00000051972(CEBPB)
GO:0002286	BP	T cell activation involved in immune response	0.00061	0.0101441	ENSBTAG00000009493(BCL3),ENSBTAG00000010987(NFKBIZ),ENSBTAG00000011316(ZC3H12A),ENSBTAG00000012074(MYB),ENSBTAG00000014921(IL6),ENSBTAG00000015520(SLC11A1),ENSBTAG00000038428(RELB)
GO:0050729	BP	positive regulation of inflammatory response	0.00061	0.0101441	ENSBTAG00000010987(NFKBIZ),ENSBTAG00000014127(PTGS2),ENSBTAG00000014921(IL6),ENSBTAG00000016683(NFKBIA),ENSBTAG00000017280(C3),ENSBTAG00000020936(NOD2),ENSBTAG00000051972(CEBPB)
GO:0032675	BP	regulation of interleukin-6 production	0.00061	0.0101441	ENSBTAG00000000436(TNFAIP3),ENSBTAG00000002088(IL36B),ENSBTAG00000007636(IRAK3),ENSBTAG00000011316(ZC3H12A),ENSBTAG00000014921(IL6),ENSBTAG00000019665(IL1RN),ENSBTAG00000020936(NOD2),ENSBTAG00000051972(CEBPB)
GO:0050790	BP	regulation of catalytic activity	0.00061	0.0101441	ENSBTAG00000000436(TNFAIP3),ENSBTAG00000000942(SIPA1L2),ENSBTAG00000001729(DUSP10),ENSBTAG00000002006(THBS1),ENSBTAG00000003650(NR4A2),ENSBTAG00000003791(LPAR3),ENSBTAG00000004917(KLRK1),ENSBTAG00000006811(EPHA3),ENSBTAG00000006864,ENSBTAG00000007101(F3),ENSBTAG00000007116(ARRDC3),ENSBTAG00000007173(PDGFRA),ENSBTAG00000007531(NCF4),ENSBTAG00000007636(IRAK3),ENSBTAG00000008021,ENSBTAG00000008096(E…
GO:0045944	BP	positive regulation of transcription from RNA polymerase II promoter	0.00062	0.0102805	ENSBTAG00000001592(INSIG1),ENSBTAG00000001803(FHL5),ENSBTAG00000002335(HAND1),ENSBTAG00000003396(MAFB),ENSBTAG00000003505(DCN),ENSBTAG00000003650(NR4A2),ENSBTAG00000003711(EPAS1),ENSBTAG00000003751(MACC1),ENSBTAG00000006618(HLF),ENSBTAG00000008096(EDN1),ENSBTAG00000009017(NR5A1),ENSBTAG00000009493(BCL3),ENSBTAG00000010349(IL1A),ENSBTAG00000011316(ZC3H12A),ENSBTAG00000011804(ARNTL2),ENSBTAG0000001…
GO:0070302	BP	regulation of stress-activated protein kinase signaling cascade	0.00063	0.010416	ENSBTAG00000001729(DUSP10),ENSBTAG00000002088(IL36B),ENSBTAG00000006367(CTGF),ENSBTAG00000008096(EDN1),ENSBTAG00000011316(ZC3H12A),ENSBTAG00000012519(XDH),ENSBTAG00000013860(GADD45A),ENSBTAG00000017285(FGF19),ENSBTAG00000019665(IL1RN),ENSBTAG00000020936(NOD2),ENSBTAG00000021872(RASGRP1)
GO:0009719	BP	response to endogenous stimulus	0.00064	0.0105508	ENSBTAG00000000163(DDIT4),ENSBTAG00000000745(AQP1),ENSBTAG00000002006(THBS1),ENSBTAG00000003045(BAMBI),ENSBTAG00000003319(FLRT3),ENSBTAG00000003650(NR4A2),ENSBTAG00000004555(LRP2),ENSBTAG00000006367(CTGF),ENSBTAG00000007173(PDGFRA),ENSBTAG00000008441(SOCS3),ENSBTAG00000009017(NR5A1),ENSBTAG00000009292(TMEM100),ENSBTAG00000011500(CASQ2),ENSBTAG00000013888(FOXA1),ENSBTAG00000014921(IL6),ENSBTAG0000…
GO:0050701	BP	interleukin-1 secretion	0.00065	0.0106847	ENSBTAG00000000436(TNFAIP3),ENSBTAG00000011316(ZC3H12A),ENSBTAG00000017866(CD36),ENSBTAG00000020661(ABCA1),ENSBTAG00000020936(NOD2)
GO:0046545	BP	development of primary female sexual characteristics	0.00066	0.0108179	ENSBTAG00000007173(PDGFRA),ENSBTAG00000009012(PTX3),ENSBTAG00000009017(NR5A1),ENSBTAG00000014127(PTGS2),ENSBTAG00000018016(NUPR1),ENSBTAG00000048508(INHBA),ENSBTAG00000051972(CEBPB)
GO:1903317	BP	regulation of protein maturation	0.00067	0.0109504	ENSBTAG00000002006(THBS1),ENSBTAG00000014645(CNTN2),ENSBTAG00000016267(SERPING1),ENSBTAG00000017280(C3),ENSBTAG00000046803(GAS1),ENSBTAG00000051245(SOX4)
GO:0070374	BP	positive regulation of ERK1 and ERK2 cascade	0.00068	0.0110821	ENSBTAG00000006367(CTGF),ENSBTAG00000007173(PDGFRA),ENSBTAG00000017285(FGF19),ENSBTAG00000017866(CD36),ENSBTAG00000018223(CHI3L1),ENSBTAG00000021326(CCL20),ENSBTAG00000021872(RASGRP1),ENSBTAG00000024869(CX3CL1),ENSBTAG00000037811(CCL2),ENSBTAG00000053649(CCL5)
GO:0042742	BP	defense response to bacterium	0.00069	0.011213	ENSBTAG00000004826(ACP5),ENSBTAG00000004917(KLRK1),ENSBTAG00000009493(BCL3),ENSBTAG00000009812(CXCL5),ENSBTAG00000012280(PGLYRP2),ENSBTAG00000014707(ISG15),ENSBTAG00000015520(SLC11A1),ENSBTAG00000017824(IRF8),ENSBTAG00000020936(NOD2),ENSBTAG00000048737(DEFB10),ENSBTAG00000051972(CEBPB)
GO:0051046	BP	regulation of secretion	0.00071	0.0114726	ENSBTAG00000000095(CD274),ENSBTAG00000000436(TNFAIP3),ENSBTAG00000000745(AQP1),ENSBTAG00000001687(STC1),ENSBTAG00000008096(EDN1),ENSBTAG00000010349(IL1A),ENSBTAG00000011307(DNM1),ENSBTAG00000011316(ZC3H12A),ENSBTAG00000011461(ADORA1),ENSBTAG00000014921(IL6),ENSBTAG00000015032(CD14),ENSBTAG00000020238(RIMS1),ENSBTAG00000020736(CD40),ENSBTAG00000020935(HIF1A),ENSBTAG00000020936(NOD2),ENSBTAG0000002…
GO:0006811	BP	ion transport	0.00071	0.0114726	ENSBTAG00000000745(AQP1),ENSBTAG00000001687(STC1),ENSBTAG00000001725(CXCL10),ENSBTAG00000001899(KCNH7),ENSBTAG00000002006(THBS1),ENSBTAG00000002062(TRPA1),ENSBTAG00000002340(STEAP4),ENSBTAG00000003074(SLC16A6),ENSBTAG00000003290(SLC9A7),ENSBTAG00000003737(SLC51B),ENSBTAG00000004145(ANO4),ENSBTAG00000004555(LRP2),ENSBTAG00000005738(ATP8B1),ENSBTAG00000007273(TF),ENSBTAG00000007348(STRA6),ENSBTAG00…
GO:0050663	BP	cytokine secretion	0.00072	0.0116014	ENSBTAG00000000095(CD274),ENSBTAG00000000436(TNFAIP3),ENSBTAG00000010349(IL1A),ENSBTAG00000011316(ZC3H12A),ENSBTAG00000015032(CD14),ENSBTAG00000017866(CD36),ENSBTAG00000018223(CHI3L1),ENSBTAG00000020661(ABCA1),ENSBTAG00000020936(NOD2),ENSBTAG00000021872(RASGRP1)
GO:0030193	BP	regulation of blood coagulation	0.00073	0.0116964	ENSBTAG00000002006(THBS1),ENSBTAG00000007173(PDGFRA),ENSBTAG00000016267(SERPING1),ENSBTAG00000020755(SELP),ENSBTAG00000021933(ALOX12),ENSBTAG00000048591(THBD)
GO:0032612	BP	interleukin-1 production	0.00073	0.0116964	ENSBTAG00000000436(TNFAIP3),ENSBTAG00000004826(ACP5),ENSBTAG00000011316(ZC3H12A),ENSBTAG00000017866(CD36),ENSBTAG00000020661(ABCA1),ENSBTAG00000020936(NOD2)
GO:0045598	BP	regulation of fat cell differentiation	0.00074	0.0118234	ENSBTAG00000001592(INSIG1),ENSBTAG00000001729(DUSP10),ENSBTAG00000011316(ZC3H12A),ENSBTAG00000012817(JAG1),ENSBTAG00000014127(PTGS2),ENSBTAG00000040490(CCDC3),ENSBTAG00000051972(CEBPB),ENSBTAG00000054367(WNT5B)
GO:0001553	BP	luteinization	0.00075	0.0118504	ENSBTAG00000007173(PDGFRA),ENSBTAG00000009017(NR5A1),ENSBTAG00000048508(INHBA)
GO:0070423	BP	nucleotide-binding oligomerization domain containing signaling pathway	0.00075	0.0118504	ENSBTAG00000000436(TNFAIP3),ENSBTAG00000016683(NFKBIA),ENSBTAG00000020936(NOD2)
GO:0070431	BP	nucleotide-binding oligomerization domain containing 2 signaling pathway	0.00075	0.0118504	ENSBTAG00000000436(TNFAIP3),ENSBTAG00000016683(NFKBIA),ENSBTAG00000020936(NOD2)
GO:0051248	BP	negative regulation of protein metabolic process	0.00075	0.0118504	ENSBTAG00000000163(DDIT4),ENSBTAG00000000436(TNFAIP3),ENSBTAG00000001729(DUSP10),ENSBTAG00000002006(THBS1),ENSBTAG00000006864,ENSBTAG00000007636(IRAK3),ENSBTAG00000008021,ENSBTAG00000008096(EDN1),ENSBTAG00000008441(SOCS3),ENSBTAG00000009012(PTX3),ENSBTAG00000009493(BCL3),ENSBTAG00000011316(ZC3H12A),ENSBTAG00000011640(PLPP3),ENSBTAG00000012519(XDH),ENSBTAG00000013860(GADD45A),ENSBTAG00000014127(PT…
GO:0071356	BP	cellular response to tumor necrosis factor	0.00078	0.0122904	ENSBTAG00000011316(ZC3H12A),ENSBTAG00000016683(NFKBIA),ENSBTAG00000019716(CXCL8),ENSBTAG00000019892(HAS2),ENSBTAG00000021326(CCL20),ENSBTAG00000024869(CX3CL1),ENSBTAG00000037811(CCL2),ENSBTAG00000040490(CCDC3),ENSBTAG00000053649(CCL5)
GO:0060485	BP	mesenchyme development	0.00079	0.0123796	ENSBTAG00000002335(HAND1),ENSBTAG00000003045(BAMBI),ENSBTAG00000005714(ACTC1),ENSBTAG00000008096(EDN1),ENSBTAG00000009292(TMEM100),ENSBTAG00000012817(JAG1),ENSBTAG00000013888(FOXA1),ENSBTAG00000016800(SEMA6D),ENSBTAG00000019892(HAS2),ENSBTAG00000020935(HIF1A),ENSBTAG00000044118(HMGA2),ENSBTAG00000050495(GREM1)
GO:0048878	BP	chemical homeostasis	0.00079	0.0123796	ENSBTAG00000000745(AQP1),ENSBTAG00000001592(INSIG1),ENSBTAG00000001687(STC1),ENSBTAG00000001725(CXCL10),ENSBTAG00000002062(TRPA1),ENSBTAG00000003290(SLC9A7),ENSBTAG00000003505(DCN),ENSBTAG00000003711(EPAS1),ENSBTAG00000006261(GPR17),ENSBTAG00000007173(PDGFRA),ENSBTAG00000007273(TF),ENSBTAG00000008096(EDN1),ENSBTAG00000010062(SLC26A4),ENSBTAG00000011500(CASQ2),ENSBTAG00000013148(CLDN1),ENSBTAG0000…
GO:0010822	BP	positive regulation of mitochondrion organization	0.00081	0.0125892	ENSBTAG00000003505(DCN),ENSBTAG00000011140(FAM162A),ENSBTAG00000015369(MLLT11),ENSBTAG00000017024(PPARGC1A),ENSBTAG00000020935(HIF1A),ENSBTAG00000024105(BCL2L11)
GO:1900046	BP	regulation of hemostasis	0.00081	0.0125892	ENSBTAG00000002006(THBS1),ENSBTAG00000007173(PDGFRA),ENSBTAG00000016267(SERPING1),ENSBTAG00000020755(SELP),ENSBTAG00000021933(ALOX12),ENSBTAG00000048591(THBD)
GO:1903035	BP	negative regulation of response to wounding	0.00081	0.0125892	ENSBTAG00000001729(DUSP10),ENSBTAG00000002006(THBS1),ENSBTAG00000007173(PDGFRA),ENSBTAG00000021933(ALOX12),ENSBTAG00000048591(THBD),ENSBTAG00000049788(WFDC1)
GO:0040013	BP	negative regulation of locomotion	0.00082	0.01271	ENSBTAG00000001687(STC1),ENSBTAG00000001729(DUSP10),ENSBTAG00000002006(THBS1),ENSBTAG00000003505(DCN),ENSBTAG00000004917(KLRK1),ENSBTAG00000005077(CXCL12),ENSBTAG00000007116(ARRDC3),ENSBTAG00000011461(ADORA1),ENSBTAG00000012817(JAG1),ENSBTAG00000012848(PTPRU),ENSBTAG00000016800(SEMA6D),ENSBTAG00000017672(HAS1),ENSBTAG00000037811(CCL2)
GO:0032720	BP	negative regulation of tumor necrosis factor production	0.00083	0.0127955	ENSBTAG00000000436(TNFAIP3),ENSBTAG00000004826(ACP5),ENSBTAG00000007636(IRAK3),ENSBTAG00000009493(BCL3),ENSBTAG00000011316(ZC3H12A)
GO:0042269	BP	regulation of natural killer cell mediated cytotoxicity	0.00083	0.0127955	ENSBTAG00000004917(KLRK1),ENSBTAG00000021872(RASGRP1),ENSBTAG00000033748(IL18RAP),ENSBTAG00000047902(ULBP21),ENSBTAG00000054342
GO:0006958	BP	complement activation, classical pathway	0.00086	0.0132222	ENSBTAG00000004840(C1S),ENSBTAG00000007450(C2),ENSBTAG00000008612(C1R),ENSBTAG00000017280(C3)
GO:0051336	BP	regulation of hydrolase activity	0.00087	0.01334	ENSBTAG00000000942(SIPA1L2),ENSBTAG00000002006(THBS1),ENSBTAG00000004917(KLRK1),ENSBTAG00000006811(EPHA3),ENSBTAG00000006864,ENSBTAG00000007101(F3),ENSBTAG00000007173(PDGFRA),ENSBTAG00000008021,ENSBTAG00000009012(PTX3),ENSBTAG00000011140(FAM162A),ENSBTAG00000012519(XDH),ENSBTAG00000014127(PTGS2),ENSBTAG00000014465(SERPINE1),ENSBTAG00000016267(SERPING1),ENSBTAG00000017280(C3),ENSBTAG00000017839(TI…
GO:0022602	BP	ovulation cycle process	0.00088	0.0134212	ENSBTAG00000007173(PDGFRA),ENSBTAG00000009012(PTX3),ENSBTAG00000009017(NR5A1),ENSBTAG00000014127(PTGS2),ENSBTAG00000048508(INHBA),ENSBTAG00000051972(CEBPB)
GO:0043367	BP	CD4-positive, alpha-beta T cell differentiation	0.00088	0.0134212	ENSBTAG00000009493(BCL3),ENSBTAG00000010987(NFKBIZ),ENSBTAG00000011316(ZC3H12A),ENSBTAG00000012074(MYB),ENSBTAG00000014921(IL6),ENSBTAG00000038428(RELB)
GO:0071346	BP	cellular response to interferon-gamma	0.00089	0.0134657	ENSBTAG00000017824(IRF8),ENSBTAG00000021326(CCL20),ENSBTAG00000024869(CX3CL1),ENSBTAG00000031231(IRF1),ENSBTAG00000037811(CCL2),ENSBTAG00000038048(MRC1),ENSBTAG00000053649(CCL5)
GO:1901222	BP	regulation of NIK/NF-kappaB signaling	0.00089	0.0134657	ENSBTAG00000009493(BCL3),ENSBTAG00000011316(ZC3H12A),ENSBTAG00000014020(RTKN2),ENSBTAG00000015032(CD14),ENSBTAG00000018223(CHI3L1),ENSBTAG00000020936(NOD2),ENSBTAG00000050495(GREM1)
GO:0006820	BP	anion transport	0.00089	0.0134657	ENSBTAG00000001687(STC1),ENSBTAG00000002006(THBS1),ENSBTAG00000003074(SLC16A6),ENSBTAG00000003737(SLC51B),ENSBTAG00000004145(ANO4),ENSBTAG00000004555(LRP2),ENSBTAG00000005738(ATP8B1),ENSBTAG00000007348(STRA6),ENSBTAG00000010062(SLC26A4),ENSBTAG00000013298(PLA2G4A),ENSBTAG00000015520(SLC11A1),ENSBTAG00000016388(SLCO4A1),ENSBTAG00000016704(SLC37A2),ENSBTAG00000016712,ENSBTAG00000017866(CD36),ENSBTA…
GO:0060548	BP	negative regulation of cell death	0.00093	0.0139598	ENSBTAG00000000436(TNFAIP3),ENSBTAG00000000745(AQP1),ENSBTAG00000002006(THBS1),ENSBTAG00000003650(NR4A2),ENSBTAG00000005077(CXCL12),ENSBTAG00000005714(ACTC1),ENSBTAG00000006367(CTGF),ENSBTAG00000008441(SOCS3),ENSBTAG00000009493(BCL3),ENSBTAG00000011316(ZC3H12A),ENSBTAG00000014020(RTKN2),ENSBTAG00000014127(PTGS2),ENSBTAG00000014921(IL6),ENSBTAG00000016345(IL2RB),ENSBTAG00000017024(PPARGC1A),ENSBTA…
GO:0002715	BP	regulation of natural killer cell mediated immunity	0.00093	0.0139598	ENSBTAG00000004917(KLRK1),ENSBTAG00000021872(RASGRP1),ENSBTAG00000033748(IL18RAP),ENSBTAG00000047902(ULBP21),ENSBTAG00000054342
GO:0045123	BP	cellular extravasation	0.00093	0.0139598	ENSBTAG00000005077(CXCL12),ENSBTAG00000011515(SELL),ENSBTAG00000018422(RIPK3),ENSBTAG00000020755(SELP),ENSBTAG00000024869(CX3CL1)
GO:0048020	MF	CCR chemokine receptor binding	0.00094	0.0140729	ENSBTAG00000021326(CCL20),ENSBTAG00000024869(CX3CL1),ENSBTAG00000037811(CCL2),ENSBTAG00000048737(DEFB10),ENSBTAG00000053649(CCL5)
GO:0050818	BP	regulation of coagulation	0.00097	0.014484	ENSBTAG00000002006(THBS1),ENSBTAG00000007173(PDGFRA),ENSBTAG00000016267(SERPING1),ENSBTAG00000020755(SELP),ENSBTAG00000021933(ALOX12),ENSBTAG00000048591(THBD)
GO:1903037	BP	regulation of leukocyte cell-cell adhesion	0.00099	0.014744	ENSBTAG00000000095(CD274),ENSBTAG00000001729(DUSP10),ENSBTAG00000005077(CXCL12),ENSBTAG00000010987(NFKBIZ),ENSBTAG00000011316(ZC3H12A),ENSBTAG00000012074(MYB),ENSBTAG00000014921(IL6),ENSBTAG00000018422(RIPK3),ENSBTAG00000019892(HAS2),ENSBTAG00000020936(NOD2),ENSBTAG00000021872(RASGRP1),ENSBTAG00000031231(IRF1),ENSBTAG00000051972(CEBPB)
GO:0019755	BP	one-carbon compound transport	0.00101	0.014925	ENSBTAG00000000745(AQP1),ENSBTAG00000019870(SLC14A1),ENSBTAG00000026813(AQP5)
GO:0032691	BP	negative regulation of interleukin-1 beta production	0.00101	0.014925	ENSBTAG00000000436(TNFAIP3),ENSBTAG00000004826(ACP5),ENSBTAG00000011316(ZC3H12A)
GO:0035872	BP	nucleotide-binding domain, leucine rich repeat containing receptor signaling pathway	0.00101	0.014925	ENSBTAG00000000436(TNFAIP3),ENSBTAG00000016683(NFKBIA),ENSBTAG00000020936(NOD2)
GO:0050801	BP	ion homeostasis	0.00105	0.015476	ENSBTAG00000001687(STC1),ENSBTAG00000001725(CXCL10),ENSBTAG00000002062(TRPA1),ENSBTAG00000003290(SLC9A7),ENSBTAG00000003505(DCN),ENSBTAG00000003711(EPAS1),ENSBTAG00000006261(GPR17),ENSBTAG00000007173(PDGFRA),ENSBTAG00000007273(TF),ENSBTAG00000008096(EDN1),ENSBTAG00000010062(SLC26A4),ENSBTAG00000011500(CASQ2),ENSBTAG00000014585(PTGIR),ENSBTAG00000015369(MLLT11),ENSBTAG00000015520(SLC11A1),ENSBTAG0…
GO:0035747	BP	natural killer cell chemotaxis	0.00107	0.0154906	ENSBTAG00000004917(KLRK1),ENSBTAG00000037811(CCL2)
GO:0045226	BP	extracellular polysaccharide biosynthetic process	0.00107	0.0154906	ENSBTAG00000017672(HAS1),ENSBTAG00000019892(HAS2)
GO:0046379	BP	extracellular polysaccharide metabolic process	0.00107	0.0154906	ENSBTAG00000017672(HAS1),ENSBTAG00000019892(HAS2)
GO:0060024	BP	rhythmic synaptic transmission	0.00107	0.0154906	ENSBTAG00000008096(EDN1),ENSBTAG00000009489(CACNA2D2)
GO:1901624	BP	negative regulation of lymphocyte chemotaxis	0.00107	0.0154906	ENSBTAG00000004917(KLRK1),ENSBTAG00000037811(CCL2)
GO:2000425	BP	regulation of apoptotic cell clearance	0.00107	0.0154906	ENSBTAG00000007450(C2),ENSBTAG00000017280(C3)
GO:2000501	BP	regulation of natural killer cell chemotaxis	0.00107	0.0154906	ENSBTAG00000004917(KLRK1),ENSBTAG00000037811(CCL2)
GO:0051171	BP	regulation of nitrogen compound metabolic process	0.00108	0.0155957	ENSBTAG00000000163(DDIT4),ENSBTAG00000000436(TNFAIP3),ENSBTAG00000000536(ZNF395),ENSBTAG00000001592(INSIG1),ENSBTAG00000001729(DUSP10),ENSBTAG00000001803(FHL5),ENSBTAG00000002006(THBS1),ENSBTAG00000002088(IL36B),ENSBTAG00000002335(HAND1),ENSBTAG00000002574(MYOZ2),ENSBTAG00000003045(BAMBI),ENSBTAG00000003396(MAFB),ENSBTAG00000003505(DCN),ENSBTAG00000003575(ZKSCAN4),ENSBTAG00000003650(NR4A2),ENSBTA…
GO:0043066	BP	negative regulation of apoptotic process	0.0011	0.0158444	ENSBTAG00000000436(TNFAIP3),ENSBTAG00000000745(AQP1),ENSBTAG00000002006(THBS1),ENSBTAG00000003650(NR4A2),ENSBTAG00000005077(CXCL12),ENSBTAG00000005714(ACTC1),ENSBTAG00000008441(SOCS3),ENSBTAG00000009493(BCL3),ENSBTAG00000011316(ZC3H12A),ENSBTAG00000014020(RTKN2),ENSBTAG00000014127(PTGS2),ENSBTAG00000014921(IL6),ENSBTAG00000016345(IL2RB),ENSBTAG00000017024(PPARGC1A),ENSBTAG00000020848(PIK3CG),ENSB…
GO:0042802	MF	identical protein binding	0.00111	0.0159482	ENSBTAG00000000357(PRAG1),ENSBTAG00000000436(TNFAIP3),ENSBTAG00000002062(TRPA1),ENSBTAG00000002335(HAND1),ENSBTAG00000003319(FLRT3),ENSBTAG00000003505(DCN),ENSBTAG00000003575(ZKSCAN4),ENSBTAG00000004547(OLR1),ENSBTAG00000004840(C1S),ENSBTAG00000004917(KLRK1),ENSBTAG00000006256(PTPRO),ENSBTAG00000007173(PDGFRA),ENSBTAG00000007636(IRAK3),ENSBTAG00000009012(PTX3),ENSBTAG00000009842(CRYM),ENSBTAG0000…
GO:0009611	BP	response to wounding	0.00114	0.0162564	ENSBTAG00000000745(AQP1),ENSBTAG00000001729(DUSP10),ENSBTAG00000002006(THBS1),ENSBTAG00000007101(F3),ENSBTAG00000007173(PDGFRA),ENSBTAG00000010349(IL1A),ENSBTAG00000012265(VWF),ENSBTAG00000015520(SLC11A1),ENSBTAG00000016267(SERPING1),ENSBTAG00000020755(SELP),ENSBTAG00000020848(PIK3CG),ENSBTAG00000020935(HIF1A),ENSBTAG00000021933(ALOX12),ENSBTAG00000048591(THBD),ENSBTAG00000049788(WFDC1)
GO:0002819	BP	regulation of adaptive immune response	0.00114	0.0162564	ENSBTAG00000000095(CD274),ENSBTAG00000000436(TNFAIP3),ENSBTAG00000001729(DUSP10),ENSBTAG00000010987(NFKBIZ),ENSBTAG00000011316(ZC3H12A),ENSBTAG00000015520(SLC11A1),ENSBTAG00000017280(C3),ENSBTAG00000018422(RIPK3),ENSBTAG00000020736(CD40)
GO:0002764	BP	immune response-regulating signaling pathway	0.00114	0.0162564	ENSBTAG00000000436(TNFAIP3),ENSBTAG00000004917(KLRK1),ENSBTAG00000007636(IRAK3),ENSBTAG00000010987(NFKBIZ),ENSBTAG00000011316(ZC3H12A),ENSBTAG00000012280(PGLYRP2),ENSBTAG00000014546(CLEC7A),ENSBTAG00000015032(CD14),ENSBTAG00000016683(NFKBIA),ENSBTAG00000019872(PIK3AP1),ENSBTAG00000020736(CD40),ENSBTAG00000020936(NOD2),ENSBTAG00000031231(IRF1)
GO:0046330	BP	positive regulation of JNK cascade	0.00115	0.0163174	ENSBTAG00000002088(IL36B),ENSBTAG00000006367(CTGF),ENSBTAG00000008096(EDN1),ENSBTAG00000013860(GADD45A),ENSBTAG00000017285(FGF19),ENSBTAG00000019665(IL1RN),ENSBTAG00000020936(NOD2),ENSBTAG00000021872(RASGRP1)
GO:0046631	BP	alpha-beta T cell activation	0.00115	0.0163174	ENSBTAG00000000095(CD274),ENSBTAG00000009493(BCL3),ENSBTAG00000010987(NFKBIZ),ENSBTAG00000011316(ZC3H12A),ENSBTAG00000012074(MYB),ENSBTAG00000014921(IL6),ENSBTAG00000031231(IRF1),ENSBTAG00000038428(RELB)
GO:0031341	BP	regulation of cell killing	0.00119	0.0168431	ENSBTAG00000004917(KLRK1),ENSBTAG00000018422(RIPK3),ENSBTAG00000021872(RASGRP1),ENSBTAG00000024105(BCL2L11),ENSBTAG00000033748(IL18RAP),ENSBTAG00000047902(ULBP21),ENSBTAG00000054342
GO:0007050	BP	cell cycle arrest	0.00122	0.017225	ENSBTAG00000002006(THBS1),ENSBTAG00000013860(GADD45A),ENSBTAG00000019716(CXCL8),ENSBTAG00000031231(IRF1),ENSBTAG00000044118(HMGA2),ENSBTAG00000046803(GAS1),ENSBTAG00000048508(INHBA),ENSBTAG00000051245(SOX4)
GO:0005149	MF	interleukin-1 receptor binding	0.00124	0.0174211	ENSBTAG00000002088(IL36B),ENSBTAG00000010349(IL1A),ENSBTAG00000019665(IL1RN)
GO:0048019	MF	receptor antagonist activity	0.00124	0.0174211	ENSBTAG00000012969(DKK2),ENSBTAG00000014218(DKK1),ENSBTAG00000019665(IL1RN)
GO:0009887	BP	animal organ morphogenesis	0.00126	0.0176586	ENSBTAG00000000436(TNFAIP3),ENSBTAG00000000745(AQP1),ENSBTAG00000001592(INSIG1),ENSBTAG00000001687(STC1),ENSBTAG00000002335(HAND1),ENSBTAG00000003396(MAFB),ENSBTAG00000004555(LRP2),ENSBTAG00000004694(RPGRIP1),ENSBTAG00000004826(ACP5),ENSBTAG00000005714(ACTC1),ENSBTAG00000006367(CTGF),ENSBTAG00000007173(PDGFRA),ENSBTAG00000007348(STRA6),ENSBTAG00000007423(TNFRSF11B),ENSBTAG00000007503(STRC),ENSBTA…
GO:0046632	BP	alpha-beta T cell differentiation	0.00127	0.0177551	ENSBTAG00000009493(BCL3),ENSBTAG00000010987(NFKBIZ),ENSBTAG00000011316(ZC3H12A),ENSBTAG00000012074(MYB),ENSBTAG00000014921(IL6),ENSBTAG00000031231(IRF1),ENSBTAG00000038428(RELB)
GO:0002285	BP	lymphocyte activation involved in immune response	0.00133	0.0184134	ENSBTAG00000009493(BCL3),ENSBTAG00000010987(NFKBIZ),ENSBTAG00000011316(ZC3H12A),ENSBTAG00000012074(MYB),ENSBTAG00000012280(PGLYRP2),ENSBTAG00000014921(IL6),ENSBTAG00000015520(SLC11A1),ENSBTAG00000020736(CD40),ENSBTAG00000038428(RELB)
GO:0003094	BP	glomerular filtration	0.00133	0.0184134	ENSBTAG00000000745(AQP1),ENSBTAG00000006256(PTPRO),ENSBTAG00000011461(ADORA1)
GO:0031649	BP	heat generation	0.00133	0.0184134	ENSBTAG00000007116(ARRDC3),ENSBTAG00000010349(IL1A),ENSBTAG00000014127(PTGS2)
GO:2000353	BP	positive regulation of endothelial cell apoptotic process	0.00133	0.0184134	ENSBTAG00000002006(THBS1),ENSBTAG00000020736(CD40),ENSBTAG00000037811(CCL2)
GO:0032269	BP	negative regulation of cellular protein metabolic process	0.00135	0.018645	ENSBTAG00000000163(DDIT4),ENSBTAG00000000436(TNFAIP3),ENSBTAG00000001729(DUSP10),ENSBTAG00000002006(THBS1),ENSBTAG00000006864,ENSBTAG00000007636(IRAK3),ENSBTAG00000008021,ENSBTAG00000008096(EDN1),ENSBTAG00000008441(SOCS3),ENSBTAG00000011316(ZC3H12A),ENSBTAG00000011640(PLPP3),ENSBTAG00000012519(XDH),ENSBTAG00000013860(GADD45A),ENSBTAG00000014127(PTGS2),ENSBTAG00000014217(HHEX),ENSBTAG00000014465(S…
GO:0005178	MF	integrin binding	0.00136	0.0187378	ENSBTAG00000002006(THBS1),ENSBTAG00000004221(ESM1),ENSBTAG00000005077(CXCL12),ENSBTAG00000006367(CTGF),ENSBTAG00000011640(PLPP3),ENSBTAG00000012265(VWF),ENSBTAG00000037539
GO:1903034	BP	regulation of response to wounding	0.00137	0.0188301	ENSBTAG00000001729(DUSP10),ENSBTAG00000002006(THBS1),ENSBTAG00000007173(PDGFRA),ENSBTAG00000016267(SERPING1),ENSBTAG00000020755(SELP),ENSBTAG00000021933(ALOX12),ENSBTAG00000048591(THBD),ENSBTAG00000049788(WFDC1)
GO:0051403	BP	stress-activated MAPK cascade	0.00138	0.0189219	ENSBTAG00000001729(DUSP10),ENSBTAG00000002088(IL36B),ENSBTAG00000006367(CTGF),ENSBTAG00000008096(EDN1),ENSBTAG00000011316(ZC3H12A),ENSBTAG00000012519(XDH),ENSBTAG00000013860(GADD45A),ENSBTAG00000017285(FGF19),ENSBTAG00000019665(IL1RN),ENSBTAG00000020936(NOD2),ENSBTAG00000021872(RASGRP1)
GO:0010574	BP	regulation of vascular endothelial growth factor production	0.00139	0.0189226	ENSBTAG00000010349(IL1A),ENSBTAG00000014921(IL6),ENSBTAG00000017280(C3),ENSBTAG00000020935(HIF1A)
GO:0018149	BP	peptide cross-linking	0.00139	0.0189226	ENSBTAG00000001785(TGM3),ENSBTAG00000002006(THBS1),ENSBTAG00000003505(DCN),ENSBTAG00000008827(SPOCK2)
GO:2000406	BP	positive regulation of T cell migration	0.00139	0.0189226	ENSBTAG00000001725(CXCL10),ENSBTAG00000005077(CXCL12),ENSBTAG00000021326(CCL20),ENSBTAG00000053649(CCL5)
GO:0004252	MF	serine-type endopeptidase activity	0.0014	0.0190133	ENSBTAG00000004840(C1S),ENSBTAG00000005164(GZMK),ENSBTAG00000007101(F3),ENSBTAG00000007450(C2),ENSBTAG00000008612(C1R),ENSBTAG00000015129(KLK10),ENSBTAG00000019712(ST14),ENSBTAG00000020843(PCSK1),ENSBTAG00000034501(CFI),ENSBTAG00000046158(CFB)
GO:0043069	BP	negative regulation of programmed cell death	0.00144	0.0194639	ENSBTAG00000000436(TNFAIP3),ENSBTAG00000000745(AQP1),ENSBTAG00000002006(THBS1),ENSBTAG00000003650(NR4A2),ENSBTAG00000005077(CXCL12),ENSBTAG00000005714(ACTC1),ENSBTAG00000008441(SOCS3),ENSBTAG00000009493(BCL3),ENSBTAG00000011316(ZC3H12A),ENSBTAG00000014020(RTKN2),ENSBTAG00000014127(PTGS2),ENSBTAG00000014921(IL6),ENSBTAG00000016345(IL2RB),ENSBTAG00000017024(PPARGC1A),ENSBTAG00000020848(PIK3CG),ENSB…
GO:1901570	BP	fatty acid derivative biosynthetic process	0.00144	0.0194639	ENSBTAG00000006716(PTGS1),ENSBTAG00000008096(EDN1),ENSBTAG00000013298(PLA2G4A),ENSBTAG00000014127(PTGS2),ENSBTAG00000021933(ALOX12)
GO:0042698	BP	ovulation cycle	0.00147	0.0198224	ENSBTAG00000007173(PDGFRA),ENSBTAG00000009012(PTX3),ENSBTAG00000009017(NR5A1),ENSBTAG00000014127(PTGS2),ENSBTAG00000048508(INHBA),ENSBTAG00000051972(CEBPB)
GO:0048762	BP	mesenchymal cell differentiation	0.00153	0.0205237	ENSBTAG00000003045(BAMBI),ENSBTAG00000008096(EDN1),ENSBTAG00000009292(TMEM100),ENSBTAG00000012817(JAG1),ENSBTAG00000013888(FOXA1),ENSBTAG00000016800(SEMA6D),ENSBTAG00000019892(HAS2),ENSBTAG00000020935(HIF1A),ENSBTAG00000044118(HMGA2),ENSBTAG00000050495(GREM1)
GO:0031098	BP	stress-activated protein kinase signaling cascade	0.00153	0.0205237	ENSBTAG00000001729(DUSP10),ENSBTAG00000002088(IL36B),ENSBTAG00000006367(CTGF),ENSBTAG00000008096(EDN1),ENSBTAG00000011316(ZC3H12A),ENSBTAG00000011600(MAP3K8),ENSBTAG00000012519(XDH),ENSBTAG00000013860(GADD45A),ENSBTAG00000017285(FGF19),ENSBTAG00000019665(IL1RN),ENSBTAG00000020936(NOD2),ENSBTAG00000021872(RASGRP1)
GO:0002685	BP	regulation of leukocyte migration	0.00154	0.0205237	ENSBTAG00000001725(CXCL10),ENSBTAG00000004917(KLRK1),ENSBTAG00000005077(CXCL12),ENSBTAG00000011461(ADORA1),ENSBTAG00000018422(RIPK3),ENSBTAG00000020755(SELP),ENSBTAG00000021326(CCL20),ENSBTAG00000037811(CCL2),ENSBTAG00000053649(CCL5)
GO:0046328	BP	regulation of JNK cascade	0.00154	0.0205237	ENSBTAG00000001729(DUSP10),ENSBTAG00000002088(IL36B),ENSBTAG00000006367(CTGF),ENSBTAG00000008096(EDN1),ENSBTAG00000013860(GADD45A),ENSBTAG00000017285(FGF19),ENSBTAG00000019665(IL1RN),ENSBTAG00000020936(NOD2),ENSBTAG00000021872(RASGRP1)
GO:1903708	BP	positive regulation of hemopoiesis	0.00154	0.0205237	ENSBTAG00000001729(DUSP10),ENSBTAG00000010987(NFKBIZ),ENSBTAG00000012074(MYB),ENSBTAG00000012817(JAG1),ENSBTAG00000014707(ISG15),ENSBTAG00000020935(HIF1A),ENSBTAG00000021462(CSF3),ENSBTAG00000021872(RASGRP1),ENSBTAG00000048508(INHBA)
GO:0045861	BP	negative regulation of proteolysis	0.00155	0.0206089	ENSBTAG00000002006(THBS1),ENSBTAG00000006864,ENSBTAG00000008021,ENSBTAG00000014127(PTGS2),ENSBTAG00000014465(SERPINE1),ENSBTAG00000016267(SERPING1),ENSBTAG00000017280(C3),ENSBTAG00000018137(A2M),ENSBTAG00000020638(TIMP3),ENSBTAG00000023026,ENSBTAG00000023198(SERPINB2),ENSBTAG00000037533(C4A),ENSBTAG00000045588,ENSBTAG00000046803(GAS1)
GO:0048525	BP	negative regulation of viral process	0.00159	0.0210915	ENSBTAG00000009012(PTX3),ENSBTAG00000011316(ZC3H12A),ENSBTAG00000014707(ISG15),ENSBTAG00000030913(MX1),ENSBTAG00000039861(OAS1Y),ENSBTAG00000044118(HMGA2)
GO:0072678	BP	T cell migration	0.0016	0.0211749	ENSBTAG00000001725(CXCL10),ENSBTAG00000005077(CXCL12),ENSBTAG00000018422(RIPK3),ENSBTAG00000021326(CCL20),ENSBTAG00000053649(CCL5)
GO:0015718	BP	monocarboxylic acid transport	0.00162	0.02139	ENSBTAG00000002006(THBS1),ENSBTAG00000003074(SLC16A6),ENSBTAG00000003737(SLC51B),ENSBTAG00000007348(STRA6),ENSBTAG00000013298(PLA2G4A),ENSBTAG00000017866(CD36),ENSBTAG00000021287(SLC16A7),ENSBTAG00000032515(PLA2R1)
GO:0070997	BP	neuron death	0.00163	0.0214229	ENSBTAG00000000163(DDIT4),ENSBTAG00000003650(NR4A2),ENSBTAG00000011140(FAM162A),ENSBTAG00000017024(PPARGC1A),ENSBTAG00000020935(HIF1A),ENSBTAG00000021420(EPHA7),ENSBTAG00000024105(BCL2L11),ENSBTAG00000037811(CCL2),ENSBTAG00000045925(CITED1),ENSBTAG00000051972(CEBPB),ENSBTAG00000053649(CCL5)
GO:0030162	BP	regulation of proteolysis	0.00163	0.0214229	ENSBTAG00000002006(THBS1),ENSBTAG00000006864,ENSBTAG00000007101(F3),ENSBTAG00000008021,ENSBTAG00000011140(FAM162A),ENSBTAG00000011316(ZC3H12A),ENSBTAG00000012519(XDH),ENSBTAG00000014127(PTGS2),ENSBTAG00000014465(SERPINE1),ENSBTAG00000014645(CNTN2),ENSBTAG00000016267(SERPING1),ENSBTAG00000017280(C3),ENSBTAG00000018137(A2M),ENSBTAG00000018430(GSAP),ENSBTAG00000020638(TIMP3),ENSBTAG00000021420(EPHA7…
GO:0030198	BP	extracellular matrix organization	0.00169	0.0221604	ENSBTAG00000003505(DCN),ENSBTAG00000007173(PDGFRA),ENSBTAG00000007423(TNFRSF11B),ENSBTAG00000008827(SPOCK2),ENSBTAG00000009012(PTX3),ENSBTAG00000009493(BCL3),ENSBTAG00000011644(THSD4),ENSBTAG00000017672(HAS1),ENSBTAG00000019892(HAS2),ENSBTAG00000021177(ADAMTS14),ENSBTAG00000050495(GREM1)
GO:0006909	BP	phagocytosis	0.0017	0.0222183	ENSBTAG00000002006(THBS1),ENSBTAG00000007450(C2),ENSBTAG00000007531(NCF4),ENSBTAG00000009012(PTX3),ENSBTAG00000014546(CLEC7A),ENSBTAG00000015520(SLC11A1),ENSBTAG00000017280(C3),ENSBTAG00000017824(IRF8),ENSBTAG00000020661(ABCA1)
GO:0030325	BP	adrenal gland development	0.00171	0.0222183	ENSBTAG00000007173(PDGFRA),ENSBTAG00000007348(STRA6),ENSBTAG00000009017(NR5A1)
GO:0097205	BP	renal filtration	0.00171	0.0222183	ENSBTAG00000000745(AQP1),ENSBTAG00000006256(PTPRO),ENSBTAG00000011461(ADORA1)
GO:0002274	BP	myeloid leukocyte activation	0.00171	0.0222183	ENSBTAG00000002006(THBS1),ENSBTAG00000004917(KLRK1),ENSBTAG00000009812(CXCL5),ENSBTAG00000015520(SLC11A1),ENSBTAG00000019716(CXCL8),ENSBTAG00000021872(RASGRP1),ENSBTAG00000033748(IL18RAP),ENSBTAG00000038428(RELB)
GO:1901214	BP	regulation of neuron death	0.00174	0.0225567	ENSBTAG00000000163(DDIT4),ENSBTAG00000003650(NR4A2),ENSBTAG00000017024(PPARGC1A),ENSBTAG00000020935(HIF1A),ENSBTAG00000021420(EPHA7),ENSBTAG00000024105(BCL2L11),ENSBTAG00000037811(CCL2),ENSBTAG00000045925(CITED1),ENSBTAG00000051972(CEBPB),ENSBTAG00000053649(CCL5)
GO:0042445	BP	hormone metabolic process	0.00179	0.0231523	ENSBTAG00000001249(SULT1B1),ENSBTAG00000007173(PDGFRA),ENSBTAG00000008103(ALDH1A1),ENSBTAG00000009017(NR5A1),ENSBTAG00000009842(CRYM),ENSBTAG00000012909(CRABP1),ENSBTAG00000013888(FOXA1),ENSBTAG00000020843(PCSK1),ENSBTAG00000020935(HIF1A)
GO:0042110	BP	T cell activation	0.0018	0.023229	ENSBTAG00000000095(CD274),ENSBTAG00000001729(DUSP10),ENSBTAG00000003396(MAFB),ENSBTAG00000009493(BCL3),ENSBTAG00000010987(NFKBIZ),ENSBTAG00000011316(ZC3H12A),ENSBTAG00000012074(MYB),ENSBTAG00000014921(IL6),ENSBTAG00000015520(SLC11A1),ENSBTAG00000018422(RIPK3),ENSBTAG00000020936(NOD2),ENSBTAG00000021872(RASGRP1),ENSBTAG00000031231(IRF1),ENSBTAG00000038428(RELB),ENSBTAG00000051245(SOX4),ENSBTAG0000…
GO:0043062	BP	extracellular structure organization	0.00183	0.0235628	ENSBTAG00000003505(DCN),ENSBTAG00000007173(PDGFRA),ENSBTAG00000007423(TNFRSF11B),ENSBTAG00000008827(SPOCK2),ENSBTAG00000009012(PTX3),ENSBTAG00000009493(BCL3),ENSBTAG00000011644(THSD4),ENSBTAG00000017672(HAS1),ENSBTAG00000019892(HAS2),ENSBTAG00000021177(ADAMTS14),ENSBTAG00000050495(GREM1)
GO:0051271	BP	negative regulation of cellular component movement	0.00184	0.0236382	ENSBTAG00000001687(STC1),ENSBTAG00000001729(DUSP10),ENSBTAG00000002006(THBS1),ENSBTAG00000003505(DCN),ENSBTAG00000004917(KLRK1),ENSBTAG00000005077(CXCL12),ENSBTAG00000011461(ADORA1),ENSBTAG00000012817(JAG1),ENSBTAG00000012848(PTPRU),ENSBTAG00000016800(SEMA6D),ENSBTAG00000017672(HAS1),ENSBTAG00000037811(CCL2)
GO:0030335	BP	positive regulation of cell migration	0.00185	0.0236601	ENSBTAG00000000745(AQP1),ENSBTAG00000001725(CXCL10),ENSBTAG00000002006(THBS1),ENSBTAG00000005077(CXCL12),ENSBTAG00000007173(PDGFRA),ENSBTAG00000008096(EDN1),ENSBTAG00000011316(ZC3H12A),ENSBTAG00000016800(SEMA6D),ENSBTAG00000019853(SMURF2),ENSBTAG00000019892(HAS2),ENSBTAG00000020736(CD40),ENSBTAG00000020755(SELP),ENSBTAG00000020935(HIF1A),ENSBTAG00000021326(CCL20),ENSBTAG00000053649(CCL5),ENSBTAG0…
GO:0010573	BP	vascular endothelial growth factor production	0.00185	0.0236601	ENSBTAG00000010349(IL1A),ENSBTAG00000014921(IL6),ENSBTAG00000017280(C3),ENSBTAG00000020935(HIF1A)
GO:0045069	BP	regulation of viral genome replication	0.00186	0.0237348	ENSBTAG00000011316(ZC3H12A),ENSBTAG00000014707(ISG15),ENSBTAG00000019716(CXCL8),ENSBTAG00000030913(MX1),ENSBTAG00000039861(OAS1Y),ENSBTAG00000044118(HMGA2)
GO:0045807	BP	positive regulation of endocytosis	0.00188	0.0239364	ENSBTAG00000007273(TF),ENSBTAG00000007450(C2),ENSBTAG00000009012(PTX3),ENSBTAG00000015032(CD14),ENSBTAG00000015520(SLC11A1),ENSBTAG00000017280(C3),ENSBTAG00000050495(GREM1)
GO:0060070	BP	canonical Wnt signaling pathway	0.00191	0.0242642	ENSBTAG00000003045(BAMBI),ENSBTAG00000006256(PTPRO),ENSBTAG00000007956(FRAT1),ENSBTAG00000011640(PLPP3),ENSBTAG00000012848(PTPRU),ENSBTAG00000012969(DKK2),ENSBTAG00000014218(DKK1),ENSBTAG00000032821(SCEL),ENSBTAG00000048365(WNT7B),ENSBTAG00000050495(GREM1),ENSBTAG00000051245(SOX4),ENSBTAG00000054367(WNT5B)
GO:0042267	BP	natural killer cell mediated cytotoxicity	0.00195	0.0246625	ENSBTAG00000004917(KLRK1),ENSBTAG00000021872(RASGRP1),ENSBTAG00000033748(IL18RAP),ENSBTAG00000047902(ULBP21),ENSBTAG00000054342
GO:0009306	BP	protein secretion	0.00195	0.0246625	ENSBTAG00000000095(CD274),ENSBTAG00000000436(TNFAIP3),ENSBTAG00000010349(IL1A),ENSBTAG00000011316(ZC3H12A),ENSBTAG00000014921(IL6),ENSBTAG00000015032(CD14),ENSBTAG00000017866(CD36),ENSBTAG00000018223(CHI3L1),ENSBTAG00000019665(IL1RN),ENSBTAG00000020661(ABCA1),ENSBTAG00000020736(CD40),ENSBTAG00000020935(HIF1A),ENSBTAG00000020936(NOD2),ENSBTAG00000021872(RASGRP1),ENSBTAG00000051245(SOX4),ENSBTAG000…
GO:1901615	BP	organic hydroxy compound metabolic process	0.00196	0.0247342	ENSBTAG00000001249(SULT1B1),ENSBTAG00000001592(INSIG1),ENSBTAG00000003650(NR4A2),ENSBTAG00000003711(EPAS1),ENSBTAG00000005738(ATP8B1),ENSBTAG00000008103(ALDH1A1),ENSBTAG00000008635,ENSBTAG00000009842(CRYM),ENSBTAG00000009845(ITPK1),ENSBTAG00000017285(FGF19),ENSBTAG00000020661(ABCA1),ENSBTAG00000020935(HIF1A),ENSBTAG00000021933(ALOX12),ENSBTAG00000033345(STAR),ENSBTAG00000045925(CITED1)
GO:0009790	BP	embryo development	0.00199	0.0250175	ENSBTAG00000001592(INSIG1),ENSBTAG00000002335(HAND1),ENSBTAG00000003319(FLRT3),ENSBTAG00000003396(MAFB),ENSBTAG00000003711(EPAS1),ENSBTAG00000004555(LRP2),ENSBTAG00000007173(PDGFRA),ENSBTAG00000007348(STRA6),ENSBTAG00000007503(STRC),ENSBTAG00000008096(EDN1),ENSBTAG00000008441(SOCS3),ENSBTAG00000009292(TMEM100),ENSBTAG00000009845(ITPK1),ENSBTAG00000011640(PLPP3),ENSBTAG00000013888(FOXA1),ENSBTAG00…
GO:0008191	MF	metalloendopeptidase inhibitor activity	0.002	0.0250175	ENSBTAG00000008021,ENSBTAG00000020638(TIMP3),ENSBTAG00000045588
GO:0050777	BP	negative regulation of immune response	0.002	0.0250175	ENSBTAG00000000436(TNFAIP3),ENSBTAG00000001729(DUSP10),ENSBTAG00000006261(GPR17),ENSBTAG00000007636(IRAK3),ENSBTAG00000011316(ZC3H12A),ENSBTAG00000012280(PGLYRP2),ENSBTAG00000016267(SERPING1)
GO:0031091	CC	platelet alpha granule	0.002	0.0250175	ENSBTAG00000002006(THBS1),ENSBTAG00000018810(THBS2),ENSBTAG00000020755(SELP)
GO:0004062	MF	aryl sulfotransferase activity	0.00203	0.0250362	ENSBTAG00000001249(SULT1B1),ENSBTAG00000008635
GO:0015349	MF	thyroid hormone transmembrane transporter activity	0.00203	0.0250362	ENSBTAG00000002585(SLC16A2),ENSBTAG00000016388(SLCO4A1)
GO:0050501	MF	hyaluronan synthase activity	0.00203	0.0250362	ENSBTAG00000017672(HAS1),ENSBTAG00000019892(HAS2)
GO:0002699	BP	positive regulation of immune effector process	0.00206	0.0250362	ENSBTAG00000004917(KLRK1),ENSBTAG00000010987(NFKBIZ),ENSBTAG00000012074(MYB),ENSBTAG00000014921(IL6),ENSBTAG00000017280(C3),ENSBTAG00000020736(CD40),ENSBTAG00000021872(RASGRP1),ENSBTAG00000033748(IL18RAP),ENSBTAG00000047902(ULBP21),ENSBTAG00000054342
GO:0040017	BP	positive regulation of locomotion	0.00207	0.0250362	ENSBTAG00000000745(AQP1),ENSBTAG00000001725(CXCL10),ENSBTAG00000002006(THBS1),ENSBTAG00000005077(CXCL12),ENSBTAG00000007173(PDGFRA),ENSBTAG00000008096(EDN1),ENSBTAG00000011316(ZC3H12A),ENSBTAG00000016800(SEMA6D),ENSBTAG00000019716(CXCL8),ENSBTAG00000019853(SMURF2),ENSBTAG00000019892(HAS2),ENSBTAG00000020736(CD40),ENSBTAG00000020755(SELP),ENSBTAG00000020935(HIF1A),ENSBTAG00000021326(CCL20),ENSBTAG…
GO:0005903	CC	brush border	0.00207	0.0250362	ENSBTAG00000000745(AQP1),ENSBTAG00000000986(USH1C),ENSBTAG00000004555(LRP2),ENSBTAG00000010062(SLC26A4),ENSBTAG00000017866(CD36),ENSBTAG00000017969(CA4)
GO:0045428	BP	regulation of nitric oxide biosynthetic process	0.00212	0.0250362	ENSBTAG00000004826(ACP5),ENSBTAG00000004917(KLRK1),ENSBTAG00000009012(PTX3),ENSBTAG00000011316(ZC3H12A)
GO:0045824	BP	negative regulation of innate immune response	0.00212	0.0250362	ENSBTAG00000000436(TNFAIP3),ENSBTAG00000001729(DUSP10),ENSBTAG00000007636(IRAK3),ENSBTAG00000016267(SERPING1)
GO:0071384	BP	cellular response to corticosteroid stimulus	0.00212	0.0250362	ENSBTAG00000000163(DDIT4),ENSBTAG00000000745(AQP1),ENSBTAG00000016229(KLF9),ENSBTAG00000017136(SSTR2)
GO:0071385	BP	cellular response to glucocorticoid stimulus	0.00212	0.0250362	ENSBTAG00000000163(DDIT4),ENSBTAG00000000745(AQP1),ENSBTAG00000016229(KLF9),ENSBTAG00000017136(SSTR2)
GO:2000403	BP	positive regulation of lymphocyte migration	0.00212	0.0250362	ENSBTAG00000001725(CXCL10),ENSBTAG00000005077(CXCL12),ENSBTAG00000021326(CCL20),ENSBTAG00000053649(CCL5)
GO:0001550	BP	ovarian cumulus expansion	0.00212	0.0250362	ENSBTAG00000009012(PTX3),ENSBTAG00000014127(PTGS2)
GO:0001922	BP	B-1 B cell homeostasis	0.00212	0.0250362	ENSBTAG00000000436(TNFAIP3),ENSBTAG00000020935(HIF1A)
GO:0001977	BP	renal system process involved in regulation of blood volume	0.00212	0.0250362	ENSBTAG00000006256(PTPRO),ENSBTAG00000011461(ADORA1)
GO:0002248	BP	connective tissue replacement involved in inflammatory response wound healing	0.00212	0.0250362	ENSBTAG00000010349(IL1A),ENSBTAG00000020935(HIF1A)
GO:0003093	BP	regulation of glomerular filtration	0.00212	0.0250362	ENSBTAG00000006256(PTPRO),ENSBTAG00000011461(ADORA1)
GO:0006957	BP	complement activation, alternative pathway	0.00212	0.0250362	ENSBTAG00000017280(C3),ENSBTAG00000046158(CFB)
GO:0015670	BP	carbon dioxide transport	0.00212	0.0250362	ENSBTAG00000000745(AQP1),ENSBTAG00000026813(AQP5)
GO:0048165	BP	fused antrum stage	0.00212	0.0250362	ENSBTAG00000009012(PTX3),ENSBTAG00000014127(PTGS2)
GO:0070339	BP	response to bacterial lipopeptide	0.00212	0.0250362	ENSBTAG00000015032(CD14),ENSBTAG00000017866(CD36)
GO:0070427	BP	nucleotide-binding oligomerization domain containing 1 signaling pathway	0.00212	0.0250362	ENSBTAG00000000436(TNFAIP3),ENSBTAG00000016683(NFKBIA)
GO:0071220	BP	cellular response to bacterial lipoprotein	0.00212	0.0250362	ENSBTAG00000015032(CD14),ENSBTAG00000017866(CD36)
GO:0071221	BP	cellular response to bacterial lipopeptide	0.00212	0.0250362	ENSBTAG00000015032(CD14),ENSBTAG00000017866(CD36)
GO:0071724	BP	response to diacyl bacterial lipopeptide	0.00212	0.0250362	ENSBTAG00000015032(CD14),ENSBTAG00000017866(CD36)
GO:0071726	BP	cellular response to diacyl bacterial lipopeptide	0.00212	0.0250362	ENSBTAG00000015032(CD14),ENSBTAG00000017866(CD36)
GO:0072014	BP	proximal tubule development	0.00212	0.0250362	ENSBTAG00000000745(AQP1),ENSBTAG00000019928(AQP11)
GO:0072239	BP	metanephric glomerulus vasculature development	0.00212	0.0250362	ENSBTAG00000000745(AQP1),ENSBTAG00000007173(PDGFRA)
GO:0002228	BP	natural killer cell mediated immunity	0.00214	0.0252202	ENSBTAG00000004917(KLRK1),ENSBTAG00000021872(RASGRP1),ENSBTAG00000033748(IL18RAP),ENSBTAG00000047902(ULBP21),ENSBTAG00000054342
GO:0008406	BP	gonad development	0.00216	0.0254034	ENSBTAG00000004555(LRP2),ENSBTAG00000007173(PDGFRA),ENSBTAG00000009012(PTX3),ENSBTAG00000009017(NR5A1),ENSBTAG00000014127(PTGS2),ENSBTAG00000018016(NUPR1),ENSBTAG00000024105(BCL2L11),ENSBTAG00000048508(INHBA),ENSBTAG00000051972(CEBPB)
GO:0002694	BP	regulation of leukocyte activation	0.00217	0.0254685	ENSBTAG00000000095(CD274),ENSBTAG00000000436(TNFAIP3),ENSBTAG00000001729(DUSP10),ENSBTAG00000002006(THBS1),ENSBTAG00000004917(KLRK1),ENSBTAG00000010987(NFKBIZ),ENSBTAG00000011316(ZC3H12A),ENSBTAG00000012074(MYB),ENSBTAG00000012280(PGLYRP2),ENSBTAG00000014921(IL6),ENSBTAG00000018422(RIPK3),ENSBTAG00000020736(CD40),ENSBTAG00000020936(NOD2),ENSBTAG00000021872(RASGRP1),ENSBTAG00000031231(IRF1),ENSBTA…
GO:0035239	BP	tube morphogenesis	0.00218	0.0255333	ENSBTAG00000001725(CXCL10),ENSBTAG00000002335(HAND1),ENSBTAG00000004555(LRP2),ENSBTAG00000007173(PDGFRA),ENSBTAG00000007348(STRA6),ENSBTAG00000008096(EDN1),ENSBTAG00000013888(FOXA1),ENSBTAG00000019712(ST14),ENSBTAG00000020935(HIF1A),ENSBTAG00000021420(EPHA7),ENSBTAG00000024105(BCL2L11),ENSBTAG00000045925(CITED1),ENSBTAG00000050495(GREM1),ENSBTAG00000051245(SOX4)
GO:0002757	BP	immune response-activating signal transduction	0.00219	0.0255979	ENSBTAG00000000436(TNFAIP3),ENSBTAG00000004917(KLRK1),ENSBTAG00000007636(IRAK3),ENSBTAG00000010987(NFKBIZ),ENSBTAG00000011316(ZC3H12A),ENSBTAG00000012280(PGLYRP2),ENSBTAG00000014546(CLEC7A),ENSBTAG00000015032(CD14),ENSBTAG00000016683(NFKBIA),ENSBTAG00000019872(PIK3AP1),ENSBTAG00000020936(NOD2),ENSBTAG00000031231(IRF1)
GO:0061448	BP	connective tissue development	0.00222	0.0258955	ENSBTAG00000001687(STC1),ENSBTAG00000002335(HAND1),ENSBTAG00000006367(CTGF),ENSBTAG00000007116(ARRDC3),ENSBTAG00000008096(EDN1),ENSBTAG00000013888(FOXA1),ENSBTAG00000017024(PPARGC1A),ENSBTAG00000020935(HIF1A),ENSBTAG00000044118(HMGA2),ENSBTAG00000050495(GREM1),ENSBTAG00000054367(WNT5B)
GO:0048015	BP	phosphatidylinositol-mediated signaling	0.00224	0.0260754	ENSBTAG00000003505(DCN),ENSBTAG00000007173(PDGFRA),ENSBTAG00000008096(EDN1),ENSBTAG00000019872(PIK3AP1),ENSBTAG00000020755(SELP),ENSBTAG00000020848(PIK3CG),ENSBTAG00000021462(CSF3),ENSBTAG00000021872(RASGRP1)
GO:0018958	BP	phenol-containing compound metabolic process	0.00232	0.0268969	ENSBTAG00000001249(SULT1B1),ENSBTAG00000003650(NR4A2),ENSBTAG00000003711(EPAS1),ENSBTAG00000008635,ENSBTAG00000009842(CRYM),ENSBTAG00000045925(CITED1)
GO:0018108	BP	peptidyl-tyrosine phosphorylation	0.00232	0.0268969	ENSBTAG00000001985(SRMS),ENSBTAG00000006619(MATK),ENSBTAG00000006811(EPHA3),ENSBTAG00000007173(PDGFRA),ENSBTAG00000008441(SOCS3),ENSBTAG00000011640(PLPP3),ENSBTAG00000014921(IL6),ENSBTAG00000017739(TNK1),ENSBTAG00000020736(CD40),ENSBTAG00000021420(EPHA7),ENSBTAG00000021462(CSF3),ENSBTAG00000050495(GREM1),ENSBTAG00000053649(CCL5)
GO:0022408	BP	negative regulation of cell-cell adhesion	0.00235	0.0271895	ENSBTAG00000000095(CD274),ENSBTAG00000005077(CXCL12),ENSBTAG00000011316(ZC3H12A),ENSBTAG00000012817(JAG1),ENSBTAG00000019665(IL1RN),ENSBTAG00000021933(ALOX12),ENSBTAG00000031231(IRF1),ENSBTAG00000051972(CEBPB)
GO:0016323	CC	basolateral plasma membrane	0.00238	0.0274808	ENSBTAG00000000745(AQP1),ENSBTAG00000003737(SLC51B),ENSBTAG00000007273(TF),ENSBTAG00000013148(CLDN1),ENSBTAG00000016566(ITGA9),ENSBTAG00000019870(SLC14A1),ENSBTAG00000020936(NOD2),ENSBTAG00000031669(CTNNA2)
GO:0001822	BP	kidney development	0.00239	0.0275405	ENSBTAG00000000745(AQP1),ENSBTAG00000006256(PTPRO),ENSBTAG00000007173(PDGFRA),ENSBTAG00000007348(STRA6),ENSBTAG00000012817(JAG1),ENSBTAG00000019928(AQP11),ENSBTAG00000021420(EPHA7),ENSBTAG00000024105(BCL2L11),ENSBTAG00000045925(CITED1),ENSBTAG00000050495(GREM1),ENSBTAG00000051245(SOX4)
GO:0042088	BP	T-helper 1 type immune response	0.00241	0.027715	ENSBTAG00000009493(BCL3),ENSBTAG00000015520(SLC11A1),ENSBTAG00000033748(IL18RAP),ENSBTAG00000038428(RELB)
GO:0048017	BP	inositol lipid-mediated signaling	0.00248	0.0282918	ENSBTAG00000003505(DCN),ENSBTAG00000007173(PDGFRA),ENSBTAG00000008096(EDN1),ENSBTAG00000019872(PIK3AP1),ENSBTAG00000020755(SELP),ENSBTAG00000020848(PIK3CG),ENSBTAG00000021462(CSF3),ENSBTAG00000021872(RASGRP1)
GO:0050954	BP	sensory perception of mechanical stimulus	0.00248	0.0282918	ENSBTAG00000000986(USH1C),ENSBTAG00000000987(OTOG),ENSBTAG00000002062(TRPA1),ENSBTAG00000004555(LRP2),ENSBTAG00000005738(ATP8B1),ENSBTAG00000007503(STRC),ENSBTAG00000009842(CRYM),ENSBTAG00000017715(HOMER2)
GO:0080090	BP	regulation of primary metabolic process	0.00248	0.0282918	ENSBTAG00000000163(DDIT4),ENSBTAG00000000436(TNFAIP3),ENSBTAG00000000536(ZNF395),ENSBTAG00000001592(INSIG1),ENSBTAG00000001729(DUSP10),ENSBTAG00000001803(FHL5),ENSBTAG00000002006(THBS1),ENSBTAG00000002088(IL36B),ENSBTAG00000002335(HAND1),ENSBTAG00000002574(MYOZ2),ENSBTAG00000003045(BAMBI),ENSBTAG00000003396(MAFB),ENSBTAG00000003505(DCN),ENSBTAG00000003575(ZKSCAN4),ENSBTAG00000003650(NR4A2),ENSBTA…
GO:0040007	BP	growth	0.00248	0.0282918	ENSBTAG00000001687(STC1),ENSBTAG00000001729(DUSP10),ENSBTAG00000003319(FLRT3),ENSBTAG00000003791(LPAR3),ENSBTAG00000004221(ESM1),ENSBTAG00000005929(SPTBN2),ENSBTAG00000006367(CTGF),ENSBTAG00000007348(STRA6),ENSBTAG00000008096(EDN1),ENSBTAG00000008441(SOCS3),ENSBTAG00000009012(PTX3),ENSBTAG00000009206(FOXS1),ENSBTAG00000009489(CACNA2D2),ENSBTAG00000012280(PGLYRP2),ENSBTAG00000014127(PTGS2),ENSBTAG…
GO:0002224	BP	toll-like receptor signaling pathway	0.00249	0.0282927	ENSBTAG00000000436(TNFAIP3),ENSBTAG00000007636(IRAK3),ENSBTAG00000015032(CD14),ENSBTAG00000016683(NFKBIA),ENSBTAG00000019872(PIK3AP1),ENSBTAG00000031231(IRF1)
GO:0031343	BP	positive regulation of cell killing	0.00249	0.0282927	ENSBTAG00000004917(KLRK1),ENSBTAG00000021872(RASGRP1),ENSBTAG00000024105(BCL2L11),ENSBTAG00000033748(IL18RAP),ENSBTAG00000047902(ULBP21),ENSBTAG00000054342
GO:0030111	BP	regulation of Wnt signaling pathway	0.00251	0.0284633	ENSBTAG00000000436(TNFAIP3),ENSBTAG00000003045(BAMBI),ENSBTAG00000006256(PTPRO),ENSBTAG00000007956(FRAT1),ENSBTAG00000011640(PLPP3),ENSBTAG00000012848(PTPRU),ENSBTAG00000012969(DKK2),ENSBTAG00000014218(DKK1),ENSBTAG00000032821(SCEL),ENSBTAG00000050495(GREM1),ENSBTAG00000051245(SOX4),ENSBTAG00000054367(WNT5B)
GO:0034599	BP	cellular response to oxidative stress	0.00253	0.0286332	ENSBTAG00000000436(TNFAIP3),ENSBTAG00000000745(AQP1),ENSBTAG00000003650(NR4A2),ENSBTAG00000003711(EPAS1),ENSBTAG00000007173(PDGFRA),ENSBTAG00000011316(ZC3H12A),ENSBTAG00000014921(IL6),ENSBTAG00000017024(PPARGC1A),ENSBTAG00000020935(HIF1A),ENSBTAG00000032515(PLA2R1)
GO:0018212	BP	peptidyl-tyrosine modification	0.00255	0.0288024	ENSBTAG00000001985(SRMS),ENSBTAG00000006619(MATK),ENSBTAG00000006811(EPHA3),ENSBTAG00000007173(PDGFRA),ENSBTAG00000008441(SOCS3),ENSBTAG00000011640(PLPP3),ENSBTAG00000014921(IL6),ENSBTAG00000017739(TNK1),ENSBTAG00000020736(CD40),ENSBTAG00000021420(EPHA7),ENSBTAG00000021462(CSF3),ENSBTAG00000050495(GREM1),ENSBTAG00000053649(CCL5)
GO:0045600	BP	positive regulation of fat cell differentiation	0.00257	0.0289691	ENSBTAG00000011316(ZC3H12A),ENSBTAG00000014127(PTGS2),ENSBTAG00000040490(CCDC3),ENSBTAG00000051972(CEBPB),ENSBTAG00000054367(WNT5B)
GO:0007254	BP	JNK cascade	0.00258	0.0289691	ENSBTAG00000001729(DUSP10),ENSBTAG00000002088(IL36B),ENSBTAG00000006367(CTGF),ENSBTAG00000008096(EDN1),ENSBTAG00000013860(GADD45A),ENSBTAG00000017285(FGF19),ENSBTAG00000019665(IL1RN),ENSBTAG00000020936(NOD2),ENSBTAG00000021872(RASGRP1)
GO:0045137	BP	development of primary sexual characteristics	0.00258	0.0289691	ENSBTAG00000004555(LRP2),ENSBTAG00000007173(PDGFRA),ENSBTAG00000009012(PTX3),ENSBTAG00000009017(NR5A1),ENSBTAG00000014127(PTGS2),ENSBTAG00000018016(NUPR1),ENSBTAG00000024105(BCL2L11),ENSBTAG00000048508(INHBA),ENSBTAG00000051972(CEBPB)
GO:0055085	BP	transmembrane transport	0.00262	0.0293605	ENSBTAG00000000745(AQP1),ENSBTAG00000001725(CXCL10),ENSBTAG00000001899(KCNH7),ENSBTAG00000002006(THBS1),ENSBTAG00000002062(TRPA1),ENSBTAG00000002340(STEAP4),ENSBTAG00000002585(SLC16A2),ENSBTAG00000003074(SLC16A6),ENSBTAG00000003290(SLC9A7),ENSBTAG00000003737(SLC51B),ENSBTAG00000004145(ANO4),ENSBTAG00000004555(LRP2),ENSBTAG00000006341(SLC35F4),ENSBTAG00000007273(TF),ENSBTAG00000007348(STRA6),ENSBT…
GO:0006833	BP	water transport	0.00264	0.0294112	ENSBTAG00000000745(AQP1),ENSBTAG00000019870(SLC14A1),ENSBTAG00000019928(AQP11)
GO:0032692	BP	negative regulation of interleukin-1 production	0.00264	0.0294112	ENSBTAG00000000436(TNFAIP3),ENSBTAG00000004826(ACP5),ENSBTAG00000011316(ZC3H12A)
GO:0035988	BP	chondrocyte proliferation	0.00264	0.0294112	ENSBTAG00000001687(STC1),ENSBTAG00000006367(CTGF),ENSBTAG00000044118(HMGA2)
GO:0001910	BP	regulation of leukocyte mediated cytotoxicity	0.00267	0.0296875	ENSBTAG00000004917(KLRK1),ENSBTAG00000018422(RIPK3),ENSBTAG00000021872(RASGRP1),ENSBTAG00000033748(IL18RAP),ENSBTAG00000047902(ULBP21),ENSBTAG00000054342
GO:0006979	BP	response to oxidative stress	0.00272	0.0298833	ENSBTAG00000000436(TNFAIP3),ENSBTAG00000000745(AQP1),ENSBTAG00000002062(TRPA1),ENSBTAG00000003650(NR4A2),ENSBTAG00000003711(EPAS1),ENSBTAG00000006716(PTGS1),ENSBTAG00000007173(PDGFRA),ENSBTAG00000011316(ZC3H12A),ENSBTAG00000014127(PTGS2),ENSBTAG00000014921(IL6),ENSBTAG00000017024(PPARGC1A),ENSBTAG00000020935(HIF1A),ENSBTAG00000032515(PLA2R1)
GO:0030098	BP	lymphocyte differentiation	0.00272	0.0298833	ENSBTAG00000001729(DUSP10),ENSBTAG00000003396(MAFB),ENSBTAG00000009493(BCL3),ENSBTAG00000010987(NFKBIZ),ENSBTAG00000011316(ZC3H12A),ENSBTAG00000012074(MYB),ENSBTAG00000012280(PGLYRP2),ENSBTAG00000014921(IL6),ENSBTAG00000018422(RIPK3),ENSBTAG00000021872(RASGRP1),ENSBTAG00000031231(IRF1),ENSBTAG00000038428(RELB),ENSBTAG00000051245(SOX4)
GO:0044403	BP	symbiosis, encompassing mutualism through parasitism	0.00272	0.0298833	ENSBTAG00000000745(AQP1),ENSBTAG00000009012(PTX3),ENSBTAG00000011316(ZC3H12A),ENSBTAG00000012280(PGLYRP2),ENSBTAG00000013148(CLDN1),ENSBTAG00000014707(ISG15),ENSBTAG00000017824(IRF8),ENSBTAG00000019716(CXCL8),ENSBTAG00000024105(BCL2L11),ENSBTAG00000030913(MX1),ENSBTAG00000039861(OAS1Y),ENSBTAG00000044118(HMGA2),ENSBTAG00000050000
GO:1900744	BP	regulation of p38MAPK cascade	0.00272	0.0298833	ENSBTAG00000001729(DUSP10),ENSBTAG00000011316(ZC3H12A),ENSBTAG00000012519(XDH),ENSBTAG00000013860(GADD45A)
GO:0044093	BP	positive regulation of molecular function	0.00273	0.0298833	ENSBTAG00000000942(SIPA1L2),ENSBTAG00000002006(THBS1),ENSBTAG00000003045(BAMBI),ENSBTAG00000003650(NR4A2),ENSBTAG00000003791(LPAR3),ENSBTAG00000007101(F3),ENSBTAG00000007116(ARRDC3),ENSBTAG00000007173(PDGFRA),ENSBTAG00000007531(NCF4),ENSBTAG00000007636(IRAK3),ENSBTAG00000008096(EDN1),ENSBTAG00000011140(FAM162A),ENSBTAG00000011600(MAP3K8),ENSBTAG00000011640(PLPP3),ENSBTAG00000012519(XDH),ENSBTAG00…
GO:0016310	BP	phosphorylation	0.00273	0.0298833	ENSBTAG00000000163(DDIT4),ENSBTAG00000000357(PRAG1),ENSBTAG00000000436(TNFAIP3),ENSBTAG00000001729(DUSP10),ENSBTAG00000001985(SRMS),ENSBTAG00000002006(THBS1),ENSBTAG00000002088(IL36B),ENSBTAG00000003791(LPAR3),ENSBTAG00000004780(CDKL1),ENSBTAG00000006367(CTGF),ENSBTAG00000006599(INHBE),ENSBTAG00000006619(MATK),ENSBTAG00000006811(EPHA3),ENSBTAG00000007173(PDGFRA),ENSBTAG00000007636(IRAK3),ENSBTAG0…
GO:0002822	BP	regulation of adaptive immune response based on somatic recombination of immune receptors built from immunoglobulin superfamily domains	0.00274	0.0298833	ENSBTAG00000000095(CD274),ENSBTAG00000000436(TNFAIP3),ENSBTAG00000010987(NFKBIZ),ENSBTAG00000011316(ZC3H12A),ENSBTAG00000015520(SLC11A1),ENSBTAG00000017280(C3),ENSBTAG00000018422(RIPK3),ENSBTAG00000020736(CD40)
GO:0043901	BP	negative regulation of multi-organism process	0.00274	0.0298833	ENSBTAG00000000436(TNFAIP3),ENSBTAG00000009012(PTX3),ENSBTAG00000011316(ZC3H12A),ENSBTAG00000014707(ISG15),ENSBTAG00000017824(IRF8),ENSBTAG00000030913(MX1),ENSBTAG00000039861(OAS1Y),ENSBTAG00000044118(HMGA2)
GO:0002366	BP	leukocyte activation involved in immune response	0.00274	0.0298833	ENSBTAG00000009493(BCL3),ENSBTAG00000010987(NFKBIZ),ENSBTAG00000011316(ZC3H12A),ENSBTAG00000012074(MYB),ENSBTAG00000012280(PGLYRP2),ENSBTAG00000014921(IL6),ENSBTAG00000015520(SLC11A1),ENSBTAG00000020736(CD40),ENSBTAG00000021872(RASGRP1),ENSBTAG00000038428(RELB)
GO:0043583	BP	ear development	0.00274	0.0298833	ENSBTAG00000001592(INSIG1),ENSBTAG00000003396(MAFB),ENSBTAG00000005738(ATP8B1),ENSBTAG00000007348(STRA6),ENSBTAG00000007503(STRC),ENSBTAG00000008096(EDN1),ENSBTAG00000012817(JAG1),ENSBTAG00000024105(BCL2L11),ENSBTAG00000046307(CEBPD),ENSBTAG00000054059(MYCL)
GO:0010876	BP	lipid localization	0.00276	0.030044	ENSBTAG00000002006(THBS1),ENSBTAG00000003737(SLC51B),ENSBTAG00000004145(ANO4),ENSBTAG00000005738(ATP8B1),ENSBTAG00000007348(STRA6),ENSBTAG00000011316(ZC3H12A),ENSBTAG00000013298(PLA2G4A),ENSBTAG00000016683(NFKBIA),ENSBTAG00000017280(C3),ENSBTAG00000017866(CD36),ENSBTAG00000020661(ABCA1),ENSBTAG00000032515(PLA2R1),ENSBTAG00000033345(STAR),ENSBTAG00000048508(INHBA)
GO:2000147	BP	positive regulation of cell motility	0.00283	0.0307473	ENSBTAG00000000745(AQP1),ENSBTAG00000001725(CXCL10),ENSBTAG00000002006(THBS1),ENSBTAG00000005077(CXCL12),ENSBTAG00000007173(PDGFRA),ENSBTAG00000008096(EDN1),ENSBTAG00000011316(ZC3H12A),ENSBTAG00000016800(SEMA6D),ENSBTAG00000019853(SMURF2),ENSBTAG00000019892(HAS2),ENSBTAG00000020736(CD40),ENSBTAG00000020755(SELP),ENSBTAG00000020935(HIF1A),ENSBTAG00000021326(CCL20),ENSBTAG00000053649(CCL5),ENSBTAG0…
GO:0045893	BP	positive regulation of transcription, DNA-templated	0.00284	0.0307973	ENSBTAG00000001592(INSIG1),ENSBTAG00000001803(FHL5),ENSBTAG00000002335(HAND1),ENSBTAG00000003045(BAMBI),ENSBTAG00000003396(MAFB),ENSBTAG00000003505(DCN),ENSBTAG00000003650(NR4A2),ENSBTAG00000003711(EPAS1),ENSBTAG00000003751(MACC1),ENSBTAG00000005244(RASL11A),ENSBTAG00000006618(HLF),ENSBTAG00000008096(EDN1),ENSBTAG00000009017(NR5A1),ENSBTAG00000009493(BCL3),ENSBTAG00000010349(IL1A),ENSBTAG00000011…
GO:0007169	BP	transmembrane receptor protein tyrosine kinase signaling pathway	0.00286	0.0308967	ENSBTAG00000000163(DDIT4),ENSBTAG00000001985(SRMS),ENSBTAG00000002006(THBS1),ENSBTAG00000003319(FLRT3),ENSBTAG00000003505(DCN),ENSBTAG00000004221(ESM1),ENSBTAG00000006367(CTGF),ENSBTAG00000006811(EPHA3),ENSBTAG00000007101(F3),ENSBTAG00000007173(PDGFRA),ENSBTAG00000008376(MYORG),ENSBTAG00000008441(SOCS3),ENSBTAG00000012519(XDH),ENSBTAG00000014585(PTGIR),ENSBTAG00000017285(FGF19),ENSBTAG00000020665…
GO:0040008	BP	regulation of growth	0.00286	0.0308967	ENSBTAG00000001729(DUSP10),ENSBTAG00000003791(LPAR3),ENSBTAG00000004221(ESM1),ENSBTAG00000006367(CTGF),ENSBTAG00000008096(EDN1),ENSBTAG00000008441(SOCS3),ENSBTAG00000009206(FOXS1),ENSBTAG00000009489(CACNA2D2),ENSBTAG00000016800(SEMA6D),ENSBTAG00000017739(TNK1),ENSBTAG00000017824(IRF8),ENSBTAG00000018513(FHL1),ENSBTAG00000020238(RIMS1),ENSBTAG00000020935(HIF1A),ENSBTAG00000021420(EPHA7),ENSBTAG000…
GO:0051897	BP	positive regulation of protein kinase B signaling	0.00287	0.0309461	ENSBTAG00000002006(THBS1),ENSBTAG00000007101(F3),ENSBTAG00000008376(MYORG),ENSBTAG00000018223(CHI3L1),ENSBTAG00000020848(PIK3CG),ENSBTAG00000021462(CSF3)
GO:0008236	MF	serine-type peptidase activity	0.00293	0.0315334	ENSBTAG00000004840(C1S),ENSBTAG00000005164(GZMK),ENSBTAG00000007101(F3),ENSBTAG00000007450(C2),ENSBTAG00000008612(C1R),ENSBTAG00000015129(KLK10),ENSBTAG00000019712(ST14),ENSBTAG00000020843(PCSK1),ENSBTAG00000034501(CFI),ENSBTAG00000046158(CFB)
GO:0044092	BP	negative regulation of molecular function	0.00294	0.0315815	ENSBTAG00000000436(TNFAIP3),ENSBTAG00000001729(DUSP10),ENSBTAG00000002006(THBS1),ENSBTAG00000002335(HAND1),ENSBTAG00000004917(KLRK1),ENSBTAG00000006864,ENSBTAG00000007636(IRAK3),ENSBTAG00000008021,ENSBTAG00000009012(PTX3),ENSBTAG00000009206(FOXS1),ENSBTAG00000011316(ZC3H12A),ENSBTAG00000011500(CASQ2),ENSBTAG00000013860(GADD45A),ENSBTAG00000013929(RRAD),ENSBTAG00000014127(PTGS2),ENSBTAG00000014217…
GO:0051402	BP	neuron apoptotic process	0.00295	0.0316293	ENSBTAG00000003650(NR4A2),ENSBTAG00000011140(FAM162A),ENSBTAG00000017024(PPARGC1A),ENSBTAG00000020935(HIF1A),ENSBTAG00000021420(EPHA7),ENSBTAG00000024105(BCL2L11),ENSBTAG00000037811(CCL2),ENSBTAG00000045925(CITED1),ENSBTAG00000051972(CEBPB)
GO:0001837	BP	epithelial to mesenchymal transition	0.00303	0.0324261	ENSBTAG00000003045(BAMBI),ENSBTAG00000009292(TMEM100),ENSBTAG00000013888(FOXA1),ENSBTAG00000019892(HAS2),ENSBTAG00000020935(HIF1A),ENSBTAG00000044118(HMGA2),ENSBTAG00000050495(GREM1)
GO:0002673	BP	regulation of acute inflammatory response	0.00306	0.0326247	ENSBTAG00000014127(PTGS2),ENSBTAG00000014921(IL6),ENSBTAG00000016267(SERPING1),ENSBTAG00000017280(C3)
GO:0071300	BP	cellular response to retinoic acid	0.00306	0.0326247	ENSBTAG00000000745(AQP1),ENSBTAG00000006811(EPHA3),ENSBTAG00000020661(ABCA1),ENSBTAG00000048365(WNT7B)
GO:0097190	BP	apoptotic signaling pathway	0.00307	0.0326703	ENSBTAG00000000163(DDIT4),ENSBTAG00000000436(TNFAIP3),ENSBTAG00000002006(THBS1),ENSBTAG00000003650(NR4A2),ENSBTAG00000005077(CXCL12),ENSBTAG00000009493(BCL3),ENSBTAG00000010349(IL1A),ENSBTAG00000011140(FAM162A),ENSBTAG00000014020(RTKN2),ENSBTAG00000014127(PTGS2),ENSBTAG00000015369(MLLT11),ENSBTAG00000018016(NUPR1),ENSBTAG00000018422(RIPK3),ENSBTAG00000020638(TIMP3),ENSBTAG00000020935(HIF1A),ENSBT…
GO:0002263	BP	cell activation involved in immune response	0.00308	0.0327157	ENSBTAG00000009493(BCL3),ENSBTAG00000010987(NFKBIZ),ENSBTAG00000011316(ZC3H12A),ENSBTAG00000012074(MYB),ENSBTAG00000012280(PGLYRP2),ENSBTAG00000014921(IL6),ENSBTAG00000015520(SLC11A1),ENSBTAG00000020736(CD40),ENSBTAG00000021872(RASGRP1),ENSBTAG00000038428(RELB)
GO:0003006	BP	developmental process involved in reproduction	0.00309	0.0327609	ENSBTAG00000002335(HAND1),ENSBTAG00000003711(EPAS1),ENSBTAG00000004555(LRP2),ENSBTAG00000007173(PDGFRA),ENSBTAG00000007348(STRA6),ENSBTAG00000008441(SOCS3),ENSBTAG00000009012(PTX3),ENSBTAG00000009017(NR5A1),ENSBTAG00000010349(IL1A),ENSBTAG00000013888(FOXA1),ENSBTAG00000014127(PTGS2),ENSBTAG00000018016(NUPR1),ENSBTAG00000019712(ST14),ENSBTAG00000020935(HIF1A),ENSBTAG00000024105(BCL2L11),ENSBTAG000…
GO:0032844	BP	regulation of homeostatic process	0.0031	0.0328059	ENSBTAG00000001725(CXCL10),ENSBTAG00000002062(TRPA1),ENSBTAG00000003396(MAFB),ENSBTAG00000003505(DCN),ENSBTAG00000007116(ARRDC3),ENSBTAG00000008096(EDN1),ENSBTAG00000011500(CASQ2),ENSBTAG00000014127(PTGS2),ENSBTAG00000014707(ISG15),ENSBTAG00000015369(MLLT11),ENSBTAG00000018422(RIPK3),ENSBTAG00000018513(FHL1),ENSBTAG00000020935(HIF1A),ENSBTAG00000048508(INHBA)
GO:0043523	BP	regulation of neuron apoptotic process	0.00317	0.0334846	ENSBTAG00000003650(NR4A2),ENSBTAG00000017024(PPARGC1A),ENSBTAG00000020935(HIF1A),ENSBTAG00000021420(EPHA7),ENSBTAG00000024105(BCL2L11),ENSBTAG00000037811(CCL2),ENSBTAG00000045925(CITED1),ENSBTAG00000051972(CEBPB)
GO:0002507	BP	tolerance induction	0.0032	0.0335529	ENSBTAG00000000095(CD274),ENSBTAG00000000436(TNFAIP3),ENSBTAG00000007636(IRAK3)
GO:0002675	BP	positive regulation of acute inflammatory response	0.0032	0.0335529	ENSBTAG00000014127(PTGS2),ENSBTAG00000014921(IL6),ENSBTAG00000017280(C3)
GO:1904037	BP	positive regulation of epithelial cell apoptotic process	0.0032	0.0335529	ENSBTAG00000002006(THBS1),ENSBTAG00000020736(CD40),ENSBTAG00000037811(CCL2)
GO:0051092	BP	positive regulation of NF-kappaB transcription factor activity	0.0032	0.0335529	ENSBTAG00000007636(IRAK3),ENSBTAG00000014020(RTKN2),ENSBTAG00000018422(RIPK3),ENSBTAG00000020736(CD40),ENSBTAG00000020936(NOD2),ENSBTAG00000033748(IL18RAP),ENSBTAG00000050495(GREM1)
GO:0044344	BP	cellular response to fibroblast growth factor stimulus	0.00328	0.0342031	ENSBTAG00000002006(THBS1),ENSBTAG00000003319(FLRT3),ENSBTAG00000006367(CTGF),ENSBTAG00000017285(FGF19),ENSBTAG00000019716(CXCL8),ENSBTAG00000037811(CCL2)
GO:0071774	BP	response to fibroblast growth factor	0.00328	0.0342031	ENSBTAG00000002006(THBS1),ENSBTAG00000003319(FLRT3),ENSBTAG00000006367(CTGF),ENSBTAG00000017285(FGF19),ENSBTAG00000019716(CXCL8),ENSBTAG00000037811(CCL2)
GO:0071887	BP	leukocyte apoptotic process	0.00328	0.0342031	ENSBTAG00000000095(CD274),ENSBTAG00000005077(CXCL12),ENSBTAG00000014921(IL6),ENSBTAG00000018422(RIPK3),ENSBTAG00000020935(HIF1A),ENSBTAG00000024105(BCL2L11)
GO:0051272	BP	positive regulation of cellular component movement	0.00329	0.0342448	ENSBTAG00000000745(AQP1),ENSBTAG00000001725(CXCL10),ENSBTAG00000002006(THBS1),ENSBTAG00000005077(CXCL12),ENSBTAG00000007173(PDGFRA),ENSBTAG00000008096(EDN1),ENSBTAG00000011316(ZC3H12A),ENSBTAG00000016800(SEMA6D),ENSBTAG00000019853(SMURF2),ENSBTAG00000019892(HAS2),ENSBTAG00000020736(CD40),ENSBTAG00000020755(SELP),ENSBTAG00000020935(HIF1A),ENSBTAG00000021326(CCL20),ENSBTAG00000053649(CCL5),ENSBTAG0…
GO:0050866	BP	negative regulation of cell activation	0.00332	0.03441	ENSBTAG00000000095(CD274),ENSBTAG00000000436(TNFAIP3),ENSBTAG00000007173(PDGFRA),ENSBTAG00000011316(ZC3H12A),ENSBTAG00000012280(PGLYRP2),ENSBTAG00000021933(ALOX12),ENSBTAG00000031231(IRF1),ENSBTAG00000051972(CEBPB)
GO:0005004	MF	GPI-linked ephrin receptor activity	0.00333	0.03441	ENSBTAG00000006811(EPHA3),ENSBTAG00000021420(EPHA7)
GO:0015247	MF	aminophospholipid transporter activity	0.00333	0.03441	ENSBTAG00000005738(ATP8B1),ENSBTAG00000020661(ABCA1)
GO:0007548	BP	sex differentiation	0.00333	0.03441	ENSBTAG00000004555(LRP2),ENSBTAG00000007173(PDGFRA),ENSBTAG00000007348(STRA6),ENSBTAG00000009012(PTX3),ENSBTAG00000009017(NR5A1),ENSBTAG00000014127(PTGS2),ENSBTAG00000018016(NUPR1),ENSBTAG00000024105(BCL2L11),ENSBTAG00000048508(INHBA),ENSBTAG00000051972(CEBPB)
GO:0043903	BP	regulation of symbiosis, encompassing mutualism through parasitism	0.00335	0.0345541	ENSBTAG00000009012(PTX3),ENSBTAG00000011316(ZC3H12A),ENSBTAG00000014707(ISG15),ENSBTAG00000017824(IRF8),ENSBTAG00000019716(CXCL8),ENSBTAG00000024105(BCL2L11),ENSBTAG00000030913(MX1),ENSBTAG00000039861(OAS1Y),ENSBTAG00000044118(HMGA2)
GO:0051249	BP	regulation of lymphocyte activation	0.00337	0.0346976	ENSBTAG00000000095(CD274),ENSBTAG00000000436(TNFAIP3),ENSBTAG00000001729(DUSP10),ENSBTAG00000010987(NFKBIZ),ENSBTAG00000011316(ZC3H12A),ENSBTAG00000012074(MYB),ENSBTAG00000012280(PGLYRP2),ENSBTAG00000014921(IL6),ENSBTAG00000018422(RIPK3),ENSBTAG00000020736(CD40),ENSBTAG00000020936(NOD2),ENSBTAG00000021872(RASGRP1),ENSBTAG00000031231(IRF1),ENSBTAG00000051972(CEBPB)
GO:0002686	BP	negative regulation of leukocyte migration	0.00343	0.0350622	ENSBTAG00000004917(KLRK1),ENSBTAG00000005077(CXCL12),ENSBTAG00000011461(ADORA1),ENSBTAG00000037811(CCL2)
GO:0006636	BP	unsaturated fatty acid biosynthetic process	0.00343	0.0350622	ENSBTAG00000006716(PTGS1),ENSBTAG00000008096(EDN1),ENSBTAG00000014127(PTGS2),ENSBTAG00000021933(ALOX12)
GO:2000351	BP	regulation of endothelial cell apoptotic process	0.00343	0.0350622	ENSBTAG00000000436(TNFAIP3),ENSBTAG00000002006(THBS1),ENSBTAG00000020736(CD40),ENSBTAG00000037811(CCL2)
GO:0099503	CC	secretory vesicle	0.00343	0.0350622	ENSBTAG00000000745(AQP1),ENSBTAG00000002006(THBS1),ENSBTAG00000004955(SYTL5),ENSBTAG00000011307(DNM1),ENSBTAG00000012265(VWF),ENSBTAG00000015129(KLK10),ENSBTAG00000015520(SLC11A1),ENSBTAG00000017507(SV2C),ENSBTAG00000017969(CA4),ENSBTAG00000018810(THBS2),ENSBTAG00000020755(SELP),ENSBTAG00000034693(SYT1),ENSBTAG00000050644,ENSBTAG00000054976(MCTP1)
GO:0048598	BP	embryonic morphogenesis	0.00344	0.0351015	ENSBTAG00000001592(INSIG1),ENSBTAG00000002335(HAND1),ENSBTAG00000003319(FLRT3),ENSBTAG00000003396(MAFB),ENSBTAG00000004555(LRP2),ENSBTAG00000007173(PDGFRA),ENSBTAG00000007348(STRA6),ENSBTAG00000007503(STRC),ENSBTAG00000008096(EDN1),ENSBTAG00000008441(SOCS3),ENSBTAG00000011640(PLPP3),ENSBTAG00000019665(IL1RN),ENSBTAG00000019712(ST14),ENSBTAG00000020935(HIF1A),ENSBTAG00000024105(BCL2L11),ENSBTAG000…
GO:0007162	BP	negative regulation of cell adhesion	0.00345	0.0351407	ENSBTAG00000000095(CD274),ENSBTAG00000002006(THBS1),ENSBTAG00000005077(CXCL12),ENSBTAG00000011316(ZC3H12A),ENSBTAG00000012817(JAG1),ENSBTAG00000018773(RND1),ENSBTAG00000019665(IL1RN),ENSBTAG00000021933(ALOX12),ENSBTAG00000031231(IRF1),ENSBTAG00000051972(CEBPB)
GO:0002246	BP	wound healing involved in inflammatory response	0.00349	0.035296	ENSBTAG00000010349(IL1A),ENSBTAG00000020935(HIF1A)
GO:0002604	BP	regulation of dendritic cell antigen processing and presentation	0.00349	0.035296	ENSBTAG00000002006(THBS1),ENSBTAG00000015520(SLC11A1)
GO:0032493	BP	response to bacterial lipoprotein	0.00349	0.035296	ENSBTAG00000015032(CD14),ENSBTAG00000017866(CD36)
GO:0042769	BP	DNA damage response, detection of DNA damage	0.00349	0.035296	ENSBTAG00000044118(HMGA2),ENSBTAG00000051245(SOX4)
GO:0017171	MF	serine hydrolase activity	0.00353	0.0356374	ENSBTAG00000004840(C1S),ENSBTAG00000005164(GZMK),ENSBTAG00000007101(F3),ENSBTAG00000007450(C2),ENSBTAG00000008612(C1R),ENSBTAG00000015129(KLK10),ENSBTAG00000019712(ST14),ENSBTAG00000020843(PCSK1),ENSBTAG00000034501(CFI),ENSBTAG00000046158(CFB)
GO:0014065	BP	phosphatidylinositol 3-kinase signaling	0.00357	0.0359775	ENSBTAG00000003505(DCN),ENSBTAG00000008096(EDN1),ENSBTAG00000019872(PIK3AP1),ENSBTAG00000020755(SELP),ENSBTAG00000020848(PIK3CG),ENSBTAG00000021462(CSF3),ENSBTAG00000021872(RASGRP1)
GO:0070613	BP	regulation of protein processing	0.0036	0.0362159	ENSBTAG00000002006(THBS1),ENSBTAG00000014645(CNTN2),ENSBTAG00000016267(SERPING1),ENSBTAG00000017280(C3),ENSBTAG00000046803(GAS1)
GO:0060828	BP	regulation of canonical Wnt signaling pathway	0.00372	0.0373572	ENSBTAG00000003045(BAMBI),ENSBTAG00000006256(PTPRO),ENSBTAG00000007956(FRAT1),ENSBTAG00000012848(PTPRU),ENSBTAG00000012969(DKK2),ENSBTAG00000014218(DKK1),ENSBTAG00000032821(SCEL),ENSBTAG00000050495(GREM1),ENSBTAG00000051245(SOX4),ENSBTAG00000054367(WNT5B)
GO:0006357	BP	regulation of transcription from RNA polymerase II promoter	0.00374	0.037492	ENSBTAG00000000536(ZNF395),ENSBTAG00000001592(INSIG1),ENSBTAG00000001803(FHL5),ENSBTAG00000002335(HAND1),ENSBTAG00000002574(MYOZ2),ENSBTAG00000003396(MAFB),ENSBTAG00000003505(DCN),ENSBTAG00000003650(NR4A2),ENSBTAG00000003711(EPAS1),ENSBTAG00000003751(MACC1),ENSBTAG00000004555(LRP2),ENSBTAG00000004599(TAGLN3),ENSBTAG00000006618(HLF),ENSBTAG00000007917(TSHZ2),ENSBTAG00000008096(EDN1),ENSBTAG0000000…
GO:0098590	CC	plasma membrane region	0.00376	0.0376264	ENSBTAG00000000745(AQP1),ENSBTAG00000003737(SLC51B),ENSBTAG00000004555(LRP2),ENSBTAG00000005917(PARD6G),ENSBTAG00000005929(SPTBN2),ENSBTAG00000006256(PTPRO),ENSBTAG00000007273(TF),ENSBTAG00000009845(ITPK1),ENSBTAG00000010062(SLC26A4),ENSBTAG00000011307(DNM1),ENSBTAG00000012817(JAG1),ENSBTAG00000013148(CLDN1),ENSBTAG00000014645(CNTN2),ENSBTAG00000016566(ITGA9),ENSBTAG00000017866(CD36),ENSBTAG00000…
GO:0015711	BP	organic anion transport	0.00378	0.0377603	ENSBTAG00000002006(THBS1),ENSBTAG00000003074(SLC16A6),ENSBTAG00000003737(SLC51B),ENSBTAG00000004555(LRP2),ENSBTAG00000005738(ATP8B1),ENSBTAG00000007348(STRA6),ENSBTAG00000010062(SLC26A4),ENSBTAG00000013298(PLA2G4A),ENSBTAG00000015520(SLC11A1),ENSBTAG00000016388(SLCO4A1),ENSBTAG00000017866(CD36),ENSBTAG00000017969(CA4),ENSBTAG00000020661(ABCA1),ENSBTAG00000021287(SLC16A7),ENSBTAG00000032515(PLA2R1)
GO:0003215	BP	cardiac right ventricle morphogenesis	0.00383	0.0381262	ENSBTAG00000002335(HAND1),ENSBTAG00000012817(JAG1),ENSBTAG00000051245(SOX4)
GO:0035584	BP	calcium-mediated signaling using intracellular calcium source	0.00383	0.0381262	ENSBTAG00000017715(HOMER2),ENSBTAG00000020755(SELP),ENSBTAG00000021326(CCL20)
GO:0050918	BP	positive chemotaxis	0.0039	0.0387554	ENSBTAG00000005077(CXCL12),ENSBTAG00000019716(CXCL8),ENSBTAG00000024869(CX3CL1),ENSBTAG00000048737(DEFB10),ENSBTAG00000053649(CCL5)
GO:0060255	BP	regulation of macromolecule metabolic process	0.00394	0.0390848	ENSBTAG00000000163(DDIT4),ENSBTAG00000000436(TNFAIP3),ENSBTAG00000000536(ZNF395),ENSBTAG00000001592(INSIG1),ENSBTAG00000001729(DUSP10),ENSBTAG00000001803(FHL5),ENSBTAG00000002006(THBS1),ENSBTAG00000002088(IL36B),ENSBTAG00000002335(HAND1),ENSBTAG00000002574(MYOZ2),ENSBTAG00000003045(BAMBI),ENSBTAG00000003396(MAFB),ENSBTAG00000003505(DCN),ENSBTAG00000003575(ZKSCAN4),ENSBTAG00000003650(NR4A2),ENSBTA…
GO:0008277	BP	regulation of G-protein coupled receptor protein signaling pathway	0.00397	0.039314	ENSBTAG00000007116(ARRDC3),ENSBTAG00000008096(EDN1),ENSBTAG00000014645(CNTN2),ENSBTAG00000017280(C3),ENSBTAG00000017715(HOMER2),ENSBTAG00000019716(CXCL8)
GO:0031323	BP	regulation of cellular metabolic process	0.00401	0.0396413	ENSBTAG00000000163(DDIT4),ENSBTAG00000000436(TNFAIP3),ENSBTAG00000000536(ZNF395),ENSBTAG00000001592(INSIG1),ENSBTAG00000001729(DUSP10),ENSBTAG00000001803(FHL5),ENSBTAG00000002006(THBS1),ENSBTAG00000002088(IL36B),ENSBTAG00000002335(HAND1),ENSBTAG00000002574(MYOZ2),ENSBTAG00000003045(BAMBI),ENSBTAG00000003396(MAFB),ENSBTAG00000003505(DCN),ENSBTAG00000003575(ZKSCAN4),ENSBTAG00000003650(NR4A2),ENSBTA…
GO:0043900	BP	regulation of multi-organism process	0.00412	0.0406583	ENSBTAG00000000436(TNFAIP3),ENSBTAG00000009012(PTX3),ENSBTAG00000011316(ZC3H12A),ENSBTAG00000014127(PTGS2),ENSBTAG00000014707(ISG15),ENSBTAG00000017824(IRF8),ENSBTAG00000019716(CXCL8),ENSBTAG00000019853(SMURF2),ENSBTAG00000024105(BCL2L11),ENSBTAG00000030913(MX1),ENSBTAG00000039861(OAS1Y),ENSBTAG00000044118(HMGA2),ENSBTAG00000048508(INHBA)
GO:0006508	BP	proteolysis	0.00413	0.0406866	ENSBTAG00000000436(TNFAIP3),ENSBTAG00000002006(THBS1),ENSBTAG00000002997(ADAMTSL1),ENSBTAG00000004840(C1S),ENSBTAG00000005164(GZMK),ENSBTAG00000006864,ENSBTAG00000007101(F3),ENSBTAG00000007450(C2),ENSBTAG00000008021,ENSBTAG00000008612(C1R),ENSBTAG00000010411(ADAMTS8),ENSBTAG00000011140(FAM162A),ENSBTAG00000011316(ZC3H12A),ENSBTAG00000011644(THSD4),ENSBTAG00000012335(UBA7),ENSBTAG00000012519(XDH),…
GO:0002708	BP	positive regulation of lymphocyte mediated immunity	0.00418	0.0411081	ENSBTAG00000004917(KLRK1),ENSBTAG00000017280(C3),ENSBTAG00000020736(CD40),ENSBTAG00000021872(RASGRP1),ENSBTAG00000033748(IL18RAP),ENSBTAG00000047902(ULBP21),ENSBTAG00000054342
GO:0002706	BP	regulation of lymphocyte mediated immunity	0.00419	0.0411356	ENSBTAG00000004917(KLRK1),ENSBTAG00000017280(C3),ENSBTAG00000018422(RIPK3),ENSBTAG00000020736(CD40),ENSBTAG00000021872(RASGRP1),ENSBTAG00000033748(IL18RAP),ENSBTAG00000047902(ULBP21),ENSBTAG00000054342
GO:0001655	BP	urogenital system development	0.0042	0.0411629	ENSBTAG00000000745(AQP1),ENSBTAG00000006256(PTPRO),ENSBTAG00000007173(PDGFRA),ENSBTAG00000007348(STRA6),ENSBTAG00000012817(JAG1),ENSBTAG00000013888(FOXA1),ENSBTAG00000019928(AQP11),ENSBTAG00000021420(EPHA7),ENSBTAG00000024105(BCL2L11),ENSBTAG00000045925(CITED1),ENSBTAG00000050495(GREM1),ENSBTAG00000051245(SOX4)
GO:0001871	MF	pattern binding	0.00425	0.0415103	ENSBTAG00000009012(PTX3),ENSBTAG00000017249(SBSPON),ENSBTAG00000032193(REG4)
GO:0030247	MF	polysaccharide binding	0.00425	0.0415103	ENSBTAG00000009012(PTX3),ENSBTAG00000017249(SBSPON),ENSBTAG00000032193(REG4)
GO:0030195	BP	negative regulation of blood coagulation	0.00426	0.0415368	ENSBTAG00000002006(THBS1),ENSBTAG00000007173(PDGFRA),ENSBTAG00000021933(ALOX12),ENSBTAG00000048591(THBD)
GO:0050920	BP	regulation of chemotaxis	0.00428	0.0416606	ENSBTAG00000001725(CXCL10),ENSBTAG00000002006(THBS1),ENSBTAG00000004917(KLRK1),ENSBTAG00000005077(CXCL12),ENSBTAG00000007173(PDGFRA),ENSBTAG00000016800(SEMA6D),ENSBTAG00000019716(CXCL8),ENSBTAG00000037811(CCL2),ENSBTAG00000053649(CCL5)
GO:0048729	BP	tissue morphogenesis	0.00435	0.0422698	ENSBTAG00000001687(STC1),ENSBTAG00000001725(CXCL10),ENSBTAG00000002335(HAND1),ENSBTAG00000003319(FLRT3),ENSBTAG00000004555(LRP2),ENSBTAG00000005714(ACTC1),ENSBTAG00000008096(EDN1),ENSBTAG00000008441(SOCS3),ENSBTAG00000009292(TMEM100),ENSBTAG00000012817(JAG1),ENSBTAG00000013888(FOXA1),ENSBTAG00000019712(ST14),ENSBTAG00000020935(HIF1A),ENSBTAG00000021420(EPHA7),ENSBTAG00000044118(HMGA2),ENSBTAG0000…
GO:1903900	BP	regulation of viral life cycle	0.00441	0.04278	ENSBTAG00000009012(PTX3),ENSBTAG00000011316(ZC3H12A),ENSBTAG00000014707(ISG15),ENSBTAG00000019716(CXCL8),ENSBTAG00000030913(MX1),ENSBTAG00000039861(OAS1Y),ENSBTAG00000044118(HMGA2)
GO:0050863	BP	regulation of T cell activation	0.00446	0.0431184	ENSBTAG00000000095(CD274),ENSBTAG00000001729(DUSP10),ENSBTAG00000010987(NFKBIZ),ENSBTAG00000011316(ZC3H12A),ENSBTAG00000012074(MYB),ENSBTAG00000014921(IL6),ENSBTAG00000018422(RIPK3),ENSBTAG00000020936(NOD2),ENSBTAG00000021872(RASGRP1),ENSBTAG00000031231(IRF1),ENSBTAG00000051972(CEBPB)
GO:0072001	BP	renal system development	0.00446	0.0431184	ENSBTAG00000000745(AQP1),ENSBTAG00000006256(PTPRO),ENSBTAG00000007173(PDGFRA),ENSBTAG00000007348(STRA6),ENSBTAG00000012817(JAG1),ENSBTAG00000019928(AQP11),ENSBTAG00000021420(EPHA7),ENSBTAG00000024105(BCL2L11),ENSBTAG00000045925(CITED1),ENSBTAG00000050495(GREM1),ENSBTAG00000051245(SOX4)
GO:0050839	MF	cell adhesion molecule binding	0.00448	0.0432384	ENSBTAG00000002006(THBS1),ENSBTAG00000004221(ESM1),ENSBTAG00000005077(CXCL12),ENSBTAG00000006367(CTGF),ENSBTAG00000011515(SELL),ENSBTAG00000011640(PLPP3),ENSBTAG00000012265(VWF),ENSBTAG00000031669(CTNNA2),ENSBTAG00000037539
GO:0002020	MF	protease binding	0.00453	0.0434271	ENSBTAG00000000436(TNFAIP3),ENSBTAG00000007101(F3),ENSBTAG00000011515(SELL),ENSBTAG00000012265(VWF),ENSBTAG00000018137(A2M),ENSBTAG00000020638(TIMP3)
GO:0001516	BP	prostaglandin biosynthetic process	0.00453	0.0434271	ENSBTAG00000006716(PTGS1),ENSBTAG00000008096(EDN1),ENSBTAG00000014127(PTGS2)
GO:0042044	BP	fluid transport	0.00453	0.0434271	ENSBTAG00000000745(AQP1),ENSBTAG00000019870(SLC14A1),ENSBTAG00000019928(AQP11)
GO:0046457	BP	prostanoid biosynthetic process	0.00453	0.0434271	ENSBTAG00000006716(PTGS1),ENSBTAG00000008096(EDN1),ENSBTAG00000014127(PTGS2)
GO:0044419	BP	interspecies interaction between organisms	0.00462	0.0442156	ENSBTAG00000000745(AQP1),ENSBTAG00000009012(PTX3),ENSBTAG00000011316(ZC3H12A),ENSBTAG00000012280(PGLYRP2),ENSBTAG00000013148(CLDN1),ENSBTAG00000014707(ISG15),ENSBTAG00000017824(IRF8),ENSBTAG00000019716(CXCL8),ENSBTAG00000024105(BCL2L11),ENSBTAG00000030913(MX1),ENSBTAG00000039861(OAS1Y),ENSBTAG00000044118(HMGA2),ENSBTAG00000050000
GO:0009914	BP	hormone transport	0.00463	0.0442371	ENSBTAG00000000745(AQP1),ENSBTAG00000002585(SLC16A2),ENSBTAG00000008096(EDN1),ENSBTAG00000009842(CRYM),ENSBTAG00000016388(SLCO4A1),ENSBTAG00000019665(IL1RN),ENSBTAG00000020935(HIF1A),ENSBTAG00000048508(INHBA),ENSBTAG00000051245(SOX4),ENSBTAG00000053649(CCL5)
GO:0006809	BP	nitric oxide biosynthetic process	0.00473	0.0448917	ENSBTAG00000004826(ACP5),ENSBTAG00000004917(KLRK1),ENSBTAG00000009012(PTX3),ENSBTAG00000011316(ZC3H12A)
GO:0050873	BP	brown fat cell differentiation	0.00473	0.0448917	ENSBTAG00000001729(DUSP10),ENSBTAG00000014127(PTGS2),ENSBTAG00000017024(PPARGC1A),ENSBTAG00000051972(CEBPB)
GO:0072577	BP	endothelial cell apoptotic process	0.00473	0.0448917	ENSBTAG00000000436(TNFAIP3),ENSBTAG00000002006(THBS1),ENSBTAG00000020736(CD40),ENSBTAG00000037811(CCL2)
GO:1900047	BP	negative regulation of hemostasis	0.00473	0.0448917	ENSBTAG00000002006(THBS1),ENSBTAG00000007173(PDGFRA),ENSBTAG00000021933(ALOX12),ENSBTAG00000048591(THBD)
GO:0033674	BP	positive regulation of kinase activity	0.00474	0.0449119	ENSBTAG00000002006(THBS1),ENSBTAG00000003791(LPAR3),ENSBTAG00000007173(PDGFRA),ENSBTAG00000008096(EDN1),ENSBTAG00000011600(MAP3K8),ENSBTAG00000013860(GADD45A),ENSBTAG00000015520(SLC11A1),ENSBTAG00000018223(CHI3L1),ENSBTAG00000018422(RIPK3),ENSBTAG00000020736(CD40),ENSBTAG00000020848(PIK3CG),ENSBTAG00000021872(RASGRP1),ENSBTAG00000034885(RGCC),ENSBTAG00000044118(HMGA2),ENSBTAG00000050495(GREM1),EN…
GO:2001233	BP	regulation of apoptotic signaling pathway	0.00475	0.044932	ENSBTAG00000000436(TNFAIP3),ENSBTAG00000002006(THBS1),ENSBTAG00000003650(NR4A2),ENSBTAG00000005077(CXCL12),ENSBTAG00000011140(FAM162A),ENSBTAG00000014020(RTKN2),ENSBTAG00000014127(PTGS2),ENSBTAG00000015369(MLLT11),ENSBTAG00000018422(RIPK3),ENSBTAG00000020638(TIMP3),ENSBTAG00000020935(HIF1A),ENSBTAG00000024105(BCL2L11),ENSBTAG00000048508(INHBA)
GO:0050867	BP	positive regulation of cell activation	0.00476	0.0449521	ENSBTAG00000000095(CD274),ENSBTAG00000001729(DUSP10),ENSBTAG00000002006(THBS1),ENSBTAG00000004917(KLRK1),ENSBTAG00000010987(NFKBIZ),ENSBTAG00000012074(MYB),ENSBTAG00000014921(IL6),ENSBTAG00000020736(CD40),ENSBTAG00000020755(SELP),ENSBTAG00000020936(NOD2),ENSBTAG00000021872(RASGRP1)
GO:0045860	BP	positive regulation of protein kinase activity	0.00486	0.0458206	ENSBTAG00000002006(THBS1),ENSBTAG00000003791(LPAR3),ENSBTAG00000008096(EDN1),ENSBTAG00000011600(MAP3K8),ENSBTAG00000013860(GADD45A),ENSBTAG00000015520(SLC11A1),ENSBTAG00000018223(CHI3L1),ENSBTAG00000018422(RIPK3),ENSBTAG00000020736(CD40),ENSBTAG00000020848(PIK3CG),ENSBTAG00000021872(RASGRP1),ENSBTAG00000034885(RGCC),ENSBTAG00000044118(HMGA2),ENSBTAG00000050495(GREM1),ENSBTAG00000053649(CCL5)
GO:0090288	BP	negative regulation of cellular response to growth factor stimulus	0.00488	0.0459332	ENSBTAG00000002006(THBS1),ENSBTAG00000003045(BAMBI),ENSBTAG00000003505(DCN),ENSBTAG00000004555(LRP2),ENSBTAG00000012519(XDH),ENSBTAG00000019853(SMURF2),ENSBTAG00000050495(GREM1)
GO:1903409	BP	reactive oxygen species biosynthetic process	0.0049	0.0459697	ENSBTAG00000001021(CYP1A1),ENSBTAG00000004826(ACP5),ENSBTAG00000004917(KLRK1),ENSBTAG00000009012(PTX3),ENSBTAG00000011316(ZC3H12A)
GO:1905954	BP	positive regulation of lipid localization	0.0049	0.0459697	ENSBTAG00000011316(ZC3H12A),ENSBTAG00000016683(NFKBIA),ENSBTAG00000017280(C3),ENSBTAG00000020661(ABCA1),ENSBTAG00000032515(PLA2R1)
GO:0030547	MF	receptor inhibitor activity	0.00497	0.0465499	ENSBTAG00000012969(DKK2),ENSBTAG00000014218(DKK1),ENSBTAG00000019665(IL1RN)
GO:0010628	BP	positive regulation of gene expression	0.00509	0.0472591	ENSBTAG00000001592(INSIG1),ENSBTAG00000001803(FHL5),ENSBTAG00000002006(THBS1),ENSBTAG00000002335(HAND1),ENSBTAG00000003045(BAMBI),ENSBTAG00000003396(MAFB),ENSBTAG00000003505(DCN),ENSBTAG00000003650(NR4A2),ENSBTAG00000003711(EPAS1),ENSBTAG00000003751(MACC1),ENSBTAG00000005244(RASL11A),ENSBTAG00000005714(ACTC1),ENSBTAG00000006618(HLF),ENSBTAG00000008096(EDN1),ENSBTAG00000009017(NR5A1),ENSBTAG000000…
GO:0051346	BP	negative regulation of hydrolase activity	0.0051	0.0472591	ENSBTAG00000002006(THBS1),ENSBTAG00000004917(KLRK1),ENSBTAG00000006864,ENSBTAG00000008021,ENSBTAG00000009012(PTX3),ENSBTAG00000014127(PTGS2),ENSBTAG00000014465(SERPINE1),ENSBTAG00000016267(SERPING1),ENSBTAG00000017280(C3),ENSBTAG00000018137(A2M),ENSBTAG00000020638(TIMP3),ENSBTAG00000023026,ENSBTAG00000023198(SERPINB2),ENSBTAG00000037533(C4A),ENSBTAG00000045588
GO:0019800	BP	peptide cross-linking via chondroitin 4-sulfate glycosaminoglycan	0.00517	0.0472591	ENSBTAG00000003505(DCN),ENSBTAG00000008827(SPOCK2)
GO:0021603	BP	cranial nerve formation	0.00517	0.0472591	ENSBTAG00000003396(MAFB),ENSBTAG00000005738(ATP8B1)
GO:0022605	BP	oogenesis stage	0.00517	0.0472591	ENSBTAG00000009012(PTX3),ENSBTAG00000014127(PTGS2)
GO:0032020	BP	ISG15-protein conjugation	0.00517	0.0472591	ENSBTAG00000012335(UBA7),ENSBTAG00000014707(ISG15)
GO:0045019	BP	negative regulation of nitric oxide biosynthetic process	0.00517	0.0472591	ENSBTAG00000004826(ACP5),ENSBTAG00000011316(ZC3H12A)
GO:0050713	BP	negative regulation of interleukin-1 beta secretion	0.00517	0.0472591	ENSBTAG00000000436(TNFAIP3),ENSBTAG00000011316(ZC3H12A)
GO:0051901	BP	positive regulation of mitochondrial depolarization	0.00517	0.0472591	ENSBTAG00000003505(DCN),ENSBTAG00000015369(MLLT11)
GO:0070669	BP	response to interleukin-2	0.00517	0.0472591	ENSBTAG00000016345(IL2RB),ENSBTAG00000045925(CITED1)
GO:0090594	BP	inflammatory response to wounding	0.00517	0.0472591	ENSBTAG00000010349(IL1A),ENSBTAG00000020935(HIF1A)
GO:0097709	BP	connective tissue replacement	0.00517	0.0472591	ENSBTAG00000010349(IL1A),ENSBTAG00000020935(HIF1A)
GO:1900747	BP	negative regulation of vascular endothelial growth factor signaling pathway	0.00517	0.0472591	ENSBTAG00000003505(DCN),ENSBTAG00000012519(XDH)
GO:1904181	BP	positive regulation of membrane depolarization	0.00517	0.0472591	ENSBTAG00000003505(DCN),ENSBTAG00000015369(MLLT11)
GO:1904406	BP	negative regulation of nitric oxide metabolic process	0.00517	0.0472591	ENSBTAG00000004826(ACP5),ENSBTAG00000011316(ZC3H12A)
GO:0022409	BP	positive regulation of cell-cell adhesion	0.0052	0.0474122	ENSBTAG00000000095(CD274),ENSBTAG00000001729(DUSP10),ENSBTAG00000010987(NFKBIZ),ENSBTAG00000012074(MYB),ENSBTAG00000012848(PTPRU),ENSBTAG00000014921(IL6),ENSBTAG00000019892(HAS2),ENSBTAG00000020936(NOD2),ENSBTAG00000021872(RASGRP1)
GO:0038066	BP	p38MAPK cascade	0.00522	0.0474122	ENSBTAG00000001729(DUSP10),ENSBTAG00000011316(ZC3H12A),ENSBTAG00000012519(XDH),ENSBTAG00000013860(GADD45A)
GO:0050819	BP	negative regulation of coagulation	0.00522	0.0474122	ENSBTAG00000002006(THBS1),ENSBTAG00000007173(PDGFRA),ENSBTAG00000021933(ALOX12),ENSBTAG00000048591(THBD)
GO:0070231	BP	T cell apoptotic process	0.00522	0.0474122	ENSBTAG00000000095(CD274),ENSBTAG00000018422(RIPK3),ENSBTAG00000020935(HIF1A),ENSBTAG00000024105(BCL2L11)
GO:0006953	BP	acute-phase response	0.00531	0.0478487	ENSBTAG00000010349(IL1A),ENSBTAG00000014127(PTGS2),ENSBTAG00000014921(IL6)
GO:0010955	BP	negative regulation of protein processing	0.00531	0.0478487	ENSBTAG00000002006(THBS1),ENSBTAG00000016267(SERPING1),ENSBTAG00000046803(GAS1)
GO:0032735	BP	positive regulation of interleukin-12 production	0.00531	0.0478487	ENSBTAG00000017824(IRF8),ENSBTAG00000020736(CD40),ENSBTAG00000031231(IRF1)
GO:0050901	BP	leukocyte tethering or rolling	0.00531	0.0478487	ENSBTAG00000005077(CXCL12),ENSBTAG00000011515(SELL),ENSBTAG00000020755(SELP)
GO:1903318	BP	negative regulation of protein maturation	0.00531	0.0478487	ENSBTAG00000002006(THBS1),ENSBTAG00000016267(SERPING1),ENSBTAG00000046803(GAS1)
GO:0034220	BP	ion transmembrane transport	0.00537	0.0483131	ENSBTAG00000000745(AQP1),ENSBTAG00000001725(CXCL10),ENSBTAG00000001899(KCNH7),ENSBTAG00000002006(THBS1),ENSBTAG00000002062(TRPA1),ENSBTAG00000002340(STEAP4),ENSBTAG00000003290(SLC9A7),ENSBTAG00000004145(ANO4),ENSBTAG00000004555(LRP2),ENSBTAG00000007273(TF),ENSBTAG00000007348(STRA6),ENSBTAG00000009489(CACNA2D2),ENSBTAG00000010062(SLC26A4),ENSBTAG00000011112(KCNK5),ENSBTAG00000011500(CASQ2),ENSBTAG…
GO:0009891	BP	positive regulation of biosynthetic process	0.00544	0.0488658	ENSBTAG00000001592(INSIG1),ENSBTAG00000001803(FHL5),ENSBTAG00000002006(THBS1),ENSBTAG00000002335(HAND1),ENSBTAG00000003045(BAMBI),ENSBTAG00000003396(MAFB),ENSBTAG00000003505(DCN),ENSBTAG00000003650(NR4A2),ENSBTAG00000003711(EPAS1),ENSBTAG00000003737(SLC51B),ENSBTAG00000003751(MACC1),ENSBTAG00000004917(KLRK1),ENSBTAG00000005244(RASL11A),ENSBTAG00000006618(HLF),ENSBTAG00000008096(EDN1),ENSBTAG00000…
GO:0048545	BP	response to steroid hormone	0.00551	0.0494167	ENSBTAG00000000163(DDIT4),ENSBTAG00000000745(AQP1),ENSBTAG00000003650(NR4A2),ENSBTAG00000009017(NR5A1),ENSBTAG00000013888(FOXA1),ENSBTAG00000014921(IL6),ENSBTAG00000016229(KLF9),ENSBTAG00000017136(SSTR2),ENSBTAG00000019665(IL1RN),ENSBTAG00000021787(PAQR7)
GO:0005509	MF	calcium ion binding	0.00555	0.0496973	ENSBTAG00000001785(TGM3),ENSBTAG00000002006(THBS1),ENSBTAG00000004555(LRP2),ENSBTAG00000004840(C1S),ENSBTAG00000008612(C1R),ENSBTAG00000008827(SPOCK2),ENSBTAG00000009226(SCUBE3),ENSBTAG00000011500(CASQ2),ENSBTAG00000011515(SELL),ENSBTAG00000012817(JAG1),ENSBTAG00000013298(PLA2G4A),ENSBTAG00000018810(THBS2),ENSBTAG00000020755(SELP),ENSBTAG00000021872(RASGRP1),ENSBTAG00000021905(DGKB),ENSBTAG000000…
GO:0097193	BP	intrinsic apoptotic signaling pathway	0.00558	0.0498876	ENSBTAG00000000163(DDIT4),ENSBTAG00000005077(CXCL12),ENSBTAG00000009493(BCL3),ENSBTAG00000014020(RTKN2),ENSBTAG00000014127(PTGS2),ENSBTAG00000015369(MLLT11),ENSBTAG00000018016(NUPR1),ENSBTAG00000018422(RIPK3),ENSBTAG00000020935(HIF1A),ENSBTAG00000024105(BCL2L11),ENSBTAG00000051972(CEBPB)
