# Supplementary material for: Analysis of Transcriptomic Changes in Bovine Endometrial Stromal Cells Treated With Lipopolysaccharide
Source: Front Vet Sci. 2020 Nov 26;7:575865. doi: 10.3389/fvets.2020.575865 (PMC7725876; doi:10.3389/fvets.2020.575865)
Supplement: Supplementary Table 4 — KEGG enrichment analysis of DEGs. [file Table_4.xls]

## Sheet: Sheet1
Table 4_v1. KEGG enrichment analysis of DEGs
PathwayID	Pathway	P-value	FDR	Gene
bta04668	TNF signaling pathway	9.51169e-15	2.01648e-12	ENSBTAG00000037778,ENSBTAG00000001725(CXCL10),ENSBTAG00000008096(EDN1),ENSBTAG00000018422(RIPK3),ENSBTAG00000037558(GRO1),ENSBTAG00000014127(PTGS2),ENSBTAG00000000436(TNFAIP3),ENSBTAG00000027513(CXCL2),ENSBTAG00000014921(IL6),ENSBTAG00000020936(NOD2),ENSBTAG00000031231(IRF1),ENSBTAG00000021326(CCL20),ENSBTAG00000009493(BCL3),ENSBTAG00000008441(SOCS3),ENSBTAG00000012817(JAG1),ENSBTAG00000007773(VC…
bta05144	Malaria	1.47838e-10	1.56708e-08	ENSBTAG00000021462(CSF3),ENSBTAG00000002006(THBS1),ENSBTAG00000018810(THBS2),ENSBTAG00000014921(IL6),ENSBTAG00000004917(KLRK1),ENSBTAG00000017866(CD36),ENSBTAG00000020755(SELP),ENSBTAG00000019716(CXCL8),ENSBTAG00000020736(CD40),ENSBTAG00000007773(VCAM1),ENSBTAG00000037539,ENSBTAG00000037811(CCL2)
bta04610	Complement and coagulation cascades	2.63642e-10	1.86307e-08	ENSBTAG00000006864,ENSBTAG00000008612(C1R),ENSBTAG00000021717(BDKRB2),ENSBTAG00000023198(SERPINB2),ENSBTAG00000018137(A2M),ENSBTAG00000046158(CFB),ENSBTAG00000016267(SERPING1),ENSBTAG00000007450(C2),ENSBTAG00000034501(CFI),ENSBTAG00000023026,ENSBTAG00000007101(F3),ENSBTAG00000012265(VWF),ENSBTAG00000014465(SERPINE1),ENSBTAG00000017280(C3)
bta04657	IL-17 signaling pathway	8.35179e-09	4.15446e-07	ENSBTAG00000037778,ENSBTAG00000009812(CXCL5),ENSBTAG00000001725(CXCL10),ENSBTAG00000021462(CSF3),ENSBTAG00000037558(GRO1),ENSBTAG00000014127(PTGS2),ENSBTAG00000000436(TNFAIP3),ENSBTAG00000027513(CXCL2),ENSBTAG00000014921(IL6),ENSBTAG00000021326(CCL20),ENSBTAG00000019716(CXCL8),ENSBTAG00000016683(NFKBIA),ENSBTAG00000037811(CCL2)
bta05133	Pertussis	9.79826e-09	4.15446e-07	ENSBTAG00000031231(IRF1),ENSBTAG00000015032(CD14),ENSBTAG00000006864,ENSBTAG00000008612(C1R),ENSBTAG00000009812(CXCL5),ENSBTAG00000019716(CXCL8),ENSBTAG00000016267(SERPING1),ENSBTAG00000017824(IRF8),ENSBTAG00000007450(C2),ENSBTAG00000010349(IL1A),ENSBTAG00000014921(IL6),ENSBTAG00000017280(C3)
bta04060	Cytokine-cytokine receptor interaction	2.08358e-08	7.36198e-07	ENSBTAG00000016345(IL2RB),ENSBTAG00000006599(INHBE),ENSBTAG00000037778,ENSBTAG00000009812(CXCL5),ENSBTAG00000001725(CXCL10),ENSBTAG00000021462(CSF3),ENSBTAG00000003313(TNFRSF9),ENSBTAG00000009064(CSF2RB),ENSBTAG00000037558(GRO1),ENSBTAG00000027513(CXCL2),ENSBTAG00000014921(IL6),ENSBTAG00000005077(CXCL12),ENSBTAG00000033748(IL18RAP),ENSBTAG00000021326(CCL20),ENSBTAG00000019716(CXCL8),ENSBTAG000000…
bta05150	Staphylococcus aureus infection	6.03862e-06	0.000182884	ENSBTAG00000046158(CFB),ENSBTAG00000007450(C2),ENSBTAG00000017280(C3),ENSBTAG00000047707(HLA-DOB),ENSBTAG00000006864,ENSBTAG00000008612(C1R),ENSBTAG00000020755(SELP),ENSBTAG00000034501(CFI)
bta04064	NF-kappa B signaling pathway	8.58402e-06	0.000227477	ENSBTAG00000015032(CD14),ENSBTAG00000019716(CXCL8),ENSBTAG00000020736(CD40),ENSBTAG00000038428(RELB),ENSBTAG00000000436(TNFAIP3),ENSBTAG00000014127(PTGS2),ENSBTAG00000007773(VCAM1),ENSBTAG00000016683(NFKBIA),ENSBTAG00000037539,ENSBTAG00000005077(CXCL12)
bta05134	Legionellosis	1.12042e-05	0.000263922	ENSBTAG00000037778,ENSBTAG00000037558(GRO1),ENSBTAG00000027513(CXCL2),ENSBTAG00000014921(IL6),ENSBTAG00000017280(C3),ENSBTAG00000015032(CD14),ENSBTAG00000019716(CXCL8),ENSBTAG00000016683(NFKBIA)
bta04621	NOD-like receptor signaling pathway	2.77081e-05	0.000587412	ENSBTAG00000039861(OAS1Y),ENSBTAG00000037778,ENSBTAG00000018422(RIPK3),ENSBTAG00000019716(CXCL8),ENSBTAG00000017670,ENSBTAG00000037558(GRO1),ENSBTAG00000027513(CXCL2),ENSBTAG00000000436(TNFAIP3),ENSBTAG00000014921(IL6),ENSBTAG00000016683(NFKBIA),ENSBTAG00000037811(CCL2),ENSBTAG00000020936(NOD2)
bta04145	Phagosome	3.96895e-05	0.000764925	ENSBTAG00000032515(PLA2R1),ENSBTAG00000002006(THBS1),ENSBTAG00000018810(THBS2),ENSBTAG00000038048(MRC1),ENSBTAG00000017280(C3),ENSBTAG00000007531(NCF4),ENSBTAG00000047707(HLA-DOB),ENSBTAG00000015032(CD14),ENSBTAG00000017866(CD36),ENSBTAG00000008612(C1R),ENSBTAG00000014546(CLEC7A),ENSBTAG00000004547(OLR1)
bta05323	Rheumatoid arthritis	4.69342e-05	0.000829171	ENSBTAG00000021326(CCL20),ENSBTAG00000009812(CXCL5),ENSBTAG00000019716(CXCL8),ENSBTAG00000004826(ACP5),ENSBTAG00000010349(IL1A),ENSBTAG00000014921(IL6),ENSBTAG00000037811(CCL2),ENSBTAG00000047707(HLA-DOB),ENSBTAG00000005077(CXCL12)
bta04933	AGE-RAGE signaling pathway in diabetic complications	0.000128032	0.00204763	ENSBTAG00000008096(EDN1),ENSBTAG00000007101(F3),ENSBTAG00000014921(IL6),ENSBTAG00000014465(SERPINE1),ENSBTAG00000019716(CXCL8),ENSBTAG00000010349(IL1A),ENSBTAG00000007773(VCAM1),ENSBTAG00000037539,ENSBTAG00000037811(CCL2)
bta04062	Chemokine signaling pathway	0.000135221	0.00204763	ENSBTAG00000037778,ENSBTAG00000021326(CCL20),ENSBTAG00000009812(CXCL5),ENSBTAG00000001725(CXCL10),ENSBTAG00000019716(CXCL8),ENSBTAG00000037558(GRO1),ENSBTAG00000027513(CXCL2),ENSBTAG00000020848(PIK3CG),ENSBTAG00000016683(NFKBIA),ENSBTAG00000037811(CCL2),ENSBTAG00000005077(CXCL12),ENSBTAG00000017839(TIAM1)
bta00910	Nitrogen metabolism	0.000360795	0.00496731	ENSBTAG00000001000(CA13),ENSBTAG00000015214(CA3),ENSBTAG00000019390(CA12),ENSBTAG00000017969(CA4)
bta04514	Cell adhesion molecules (CAMs)	0.000374892	0.00496731	ENSBTAG00000000095(CD274),ENSBTAG00000020755(SELP),ENSBTAG00000014645(CNTN2),ENSBTAG00000020736(CD40),ENSBTAG00000016566(ITGA9),ENSBTAG00000013462(L1CAM),ENSBTAG00000013148(CLDN1),ENSBTAG00000007773(VCAM1),ENSBTAG00000047707(HLA-DOB),ENSBTAG00000037539
bta05164	Influenza A	0.000716055	0.00892963	ENSBTAG00000039861(OAS1Y),ENSBTAG00000001725(CXCL10),ENSBTAG00000019716(CXCL8),ENSBTAG00000008441(SOCS3),ENSBTAG00000030913(MX1),ENSBTAG00000010349(IL1A),ENSBTAG00000014921(IL6),ENSBTAG00000016683(NFKBIA),ENSBTAG00000037811(CCL2),ENSBTAG00000047707(HLA-DOB)
bta05132	Salmonella infection	0.000885281	0.0104266	ENSBTAG00000015032(CD14),ENSBTAG00000037778,ENSBTAG00000019716(CXCL8),ENSBTAG00000037558(GRO1),ENSBTAG00000010349(IL1A),ENSBTAG00000027513(CXCL2),ENSBTAG00000014921(IL6)
bta05202	Transcriptional misregulation in cancer	0.00115719	0.0129119	ENSBTAG00000016345(IL2RB),ENSBTAG00000015032(CD14),ENSBTAG00000010987(NFKBIZ),ENSBTAG00000019716(CXCL8),ENSBTAG00000020736(CD40),ENSBTAG00000018016(NUPR1),ENSBTAG00000013860(GADD45A),ENSBTAG00000014921(IL6),ENSBTAG00000044118(HMGA2),ENSBTAG00000014217(HHEX)
bta04620	Toll-like receptor signaling pathway	0.00130554	0.0138388	ENSBTAG00000015032(CD14),ENSBTAG00000001725(CXCL10),ENSBTAG00000019716(CXCL8),ENSBTAG00000020736(CD40),ENSBTAG00000014921(IL6),ENSBTAG00000011600(MAP3K8),ENSBTAG00000016683(NFKBIA)
bta05169	Epstein-Barr virus infection	0.00156099	0.0157585	ENSBTAG00000039861(OAS1Y),ENSBTAG00000001725(CXCL10),ENSBTAG00000024105(BCL2L11),ENSBTAG00000013860(GADD45A),ENSBTAG00000000436(TNFAIP3),ENSBTAG00000014921(IL6),ENSBTAG00000047707(HLA-DOB),ENSBTAG00000020736(CD40),ENSBTAG00000038428(RELB),ENSBTAG00000016683(NFKBIA),ENSBTAG00000014707(ISG15)
bta05167	Kaposi's sarcoma-associated herpesvirus infection	0.00216458	0.0208587	ENSBTAG00000020935(HIF1A),ENSBTAG00000037778,ENSBTAG00000037558(GRO1),ENSBTAG00000014127(PTGS2),ENSBTAG00000027513(CXCL2),ENSBTAG00000020848(PIK3CG),ENSBTAG00000014921(IL6),ENSBTAG00000017280(C3),ENSBTAG00000019716(CXCL8),ENSBTAG00000016683(NFKBIA)
bta05140	Leishmaniasis	0.00252727	0.0232948	ENSBTAG00000014127(PTGS2),ENSBTAG00000017280(C3),ENSBTAG00000007531(NCF4),ENSBTAG00000047707(HLA-DOB),ENSBTAG00000010349(IL1A),ENSBTAG00000016683(NFKBIA)
bta05142	Chagas disease (American trypanosomiasis)	0.0029511	0.0260681	ENSBTAG00000021717(BDKRB2),ENSBTAG00000019716(CXCL8),ENSBTAG00000014921(IL6),ENSBTAG00000014465(SERPINE1),ENSBTAG00000016683(NFKBIA),ENSBTAG00000017280(C3),ENSBTAG00000037811(CCL2)
bta04625	C-type lectin receptor signaling pathway	0.00375558	0.0318473	ENSBTAG00000014127(PTGS2),ENSBTAG00000014921(IL6),ENSBTAG00000031231(IRF1),ENSBTAG00000009493(BCL3),ENSBTAG00000014546(CLEC7A),ENSBTAG00000038428(RELB),ENSBTAG00000016683(NFKBIA)
bta04512	ECM-receptor interaction	0.00391764	0.0319438	ENSBTAG00000017866(CD36),ENSBTAG00000016566(ITGA9),ENSBTAG00000002006(THBS1),ENSBTAG00000018810(THBS2),ENSBTAG00000012265(VWF),ENSBTAG00000017507(SV2C)
bta05152	Tuberculosis	0.00489217	0.037663	ENSBTAG00000032515(PLA2R1),ENSBTAG00000014921(IL6),ENSBTAG00000038048(MRC1),ENSBTAG00000017280(C3),ENSBTAG00000047707(HLA-DOB),ENSBTAG00000020936(NOD2),ENSBTAG00000015032(CD14),ENSBTAG00000014546(CLEC7A),ENSBTAG00000010349(IL1A)
bta05206	MicroRNAs in cancer	0.00497436	0.037663	ENSBTAG00000012180(BMF),ENSBTAG00000000163(DDIT4),ENSBTAG00000024105(BCL2L11),ENSBTAG00000020638(TIMP3),ENSBTAG00000002006(THBS1),ENSBTAG00000014127(PTGS2),ENSBTAG00000044118(HMGA2),ENSBTAG00000007173(PDGFRA)
bta04380	Osteoclast differentiation	0.00585288	0.0427866	ENSBTAG00000007531(NCF4),ENSBTAG00000008441(SOCS3),ENSBTAG00000004826(ACP5),ENSBTAG00000010349(IL1A),ENSBTAG00000038428(RELB),ENSBTAG00000016683(NFKBIA),ENSBTAG00000007423(TNFRSF11B)
bta05200	Pathways in cancer	0.00681166	0.0481357	ENSBTAG00000016345(IL2RB),ENSBTAG00000020935(HIF1A),ENSBTAG00000017285(FGF19),ENSBTAG00000003711(EPAS1),ENSBTAG00000021717(BDKRB2),ENSBTAG00000021872(RASGRP1),ENSBTAG00000009064(CSF2RB),ENSBTAG00000024105(BCL2L11),ENSBTAG00000013860(GADD45A),ENSBTAG00000007956(FRAT1),ENSBTAG00000014127(PTGS2),ENSBTAG00000014921(IL6),ENSBTAG00000005077(CXCL12),ENSBTAG00000019716(CXCL8),ENSBTAG00000012817(JAG1),ENS…
